# Supplementary material for: Metabolomic richness and fingerprints of deep-sea coral species and populations
Source: Metabolomics. 2019 Mar 2;15(3):34. doi: 10.1007/s11306-019-1500-y (PMC6469635; doi:10.1007/s11306-019-1500-y)
Supplement: Supplementary file 2 — Supplementary material 2 (XLSX 20045 KB) [file 11306_2019_1500_MOESM2_ESM.xlsx]

## Sheet: POS_mode_norm_areas
																					species	Lophelia pertusa	Leiopathes glaberrima	Callogorgia delta	Callogorgia delta	Stichopathes sp.	Callogorgia delta	Callogorgia delta	Callogorgia delta	Callogorgia delta	Acropora palmata	Leiopathes glaberrima	Callogorgia delta	Callogorgia delta	Stichopathes sp.	Callogorgia delta	Lophelia pertusa	Stichopathes sp.	Callogorgia delta	Callogorgia delta	Callogorgia delta	Callogorgia delta	Callogorgia delta	Callogorgia delta	Callogorgia delta	Callogorgia delta	Callogorgia delta	Callogorgia delta	Callogorgia delta
																					colony	37	2	21	28	6	13	8	21	16	43	3	31	27	5	20	36	4	32	19	8	23	20	9	10	33	30	12	23
																					replicate	2	2	2	1	2	2	2	1	1	1	1	2	2	1	2	2	2	1	2	1	1	1	1	1	1	2	2	2
																					site	VK906	VK906	MC751	MC751	MC344	MC885	MC885	MC751	MC885	NA	VK906	GC234	MC751	MC344	MC751	VK906	MC344	GC234	MC751	MC885	MC751	MC751	MC885	MC885	GC234	GC234	MC885	MC751
																					file name	SEPTLIPPOS_01-37-2	SEPTLIPPOS_03-02-2	SEPTLIPPOS_06-21-2	SEPTLIPPOS_08-28-1	SEPTLIPPOS_11-06-2	SEPTLIPPOS_12-13-2	SEPTLIPPOS_13-08-2	SEPTLIPPOS_15-21-1	SEPTLIPPOS_16-16-1	SEPTLIPPOS_19-43-1	SEPTLIPPOS_20-03-1	SEPTLIPPOS_21-31-2	SEPTLIPPOS_23-27-2	SEPTLIPPOS_24-05-1	SEPTLIPPOS_25-20-2	SEPTLIPPOS_26-36-2	SEPTLIPPOS_27-04-2	SEPTLIPPOS_28-32-1	SEPTLIPPOS_29-19-2	SEPTLIPPOS_30-08-1	SEPTLIPPOS_31-23-1	SEPTLIPPOS_32-20-1	SEPTLIPPOS_33-09-1	SEPTLIPPOS_34-10-1	SEPTLIPPOS_35-33-1	SEPTLIPPOS_36-30-2	SEPTLIPPOS_37-12-2	SEPTLIPPOS_38-23-2
Alignment ID	Average Rt(min)	Average Mz	Metabolite name	Annotated	Fill %	retained after both redundancy control and mscombine	retained after redundancy control	MS/MS included	Formula	Ontology	INCHIKEY	SMILES	LINK	Isotope tracking parent ID	Isotope tracking weight number	Dot product	Reverse dot product	Fragment presence %	Spectrum reference file name	MS1 isotopic spectrum	MS/MS spectrum	SEPTLIPPOS_01-37-2	SEPTLIPPOS_03-02-2	SEPTLIPPOS_06-21-2	SEPTLIPPOS_08-28-1	SEPTLIPPOS_11-06-2	SEPTLIPPOS_12-13-2	SEPTLIPPOS_13-08-2	SEPTLIPPOS_15-21-1	SEPTLIPPOS_16-16-1	SEPTLIPPOS_19-43-1	SEPTLIPPOS_20-03-1	SEPTLIPPOS_21-31-2	SEPTLIPPOS_23-27-2	SEPTLIPPOS_24-05-1	SEPTLIPPOS_25-20-2	SEPTLIPPOS_26-36-2	SEPTLIPPOS_27-04-2	SEPTLIPPOS_28-32-1	SEPTLIPPOS_29-19-2	SEPTLIPPOS_30-08-1	SEPTLIPPOS_31-23-1	SEPTLIPPOS_32-20-1	SEPTLIPPOS_33-09-1	SEPTLIPPOS_34-10-1	SEPTLIPPOS_35-33-1	SEPTLIPPOS_36-30-2	SEPTLIPPOS_37-12-2	SEPTLIPPOS_38-23-2
0	5.52	101.059	Unknown	0	1	retained	retained	FALSE	No record	No record	No record	No record	No record	-1	-1	-1	-1	-1	SEPTLIPPOS_01-37-2	101.05867:30891 102.06202:5636 103.06538:0	0	0.000718607	0.00211795	0.00128995	0.00112577	0.00382308	0.004195	0.00231238	0.00123927	0.0023666	0.000969713	0.00208969	0.0022198	0.00259002	0.00131772	0.00381041	0.000912718	0.001408	0.00241881	0.00187269	0.00178758	0.00198974	0.0034248	0.00447297	0.0030597	0.0017292	0.00529852	0.00137101	0.00292013
1	5.91	104.106	Unknown	0	0.0555556	retained	retained	FALSE	No record	No record	No record	No record	No record	-1	-1	-1	-1	-1	SEPTLIPPOS_01-37-2	104.10534:4961 105.10869:0 106.11205:0	0	0.0001154	8.95e-05	0.000242645	0.000258012	4.41e-05	0.000312913	0.000147066	0.00022296	0.000136244	1.09e-05	6.86e-05	8.02e-05	0.00014898	9.85e-05	0.000160236	0.000652101	0.000101293	0.00013055	0.000213689	7.6e-05	0.000321934	5.93e-05	0.000131646	0.00011876	0.000152215	0.00015582	0.000111626	0.000416591
2	5.42	104.106	Unknown	0	0.666667	retained	retained	FALSE	No record	No record	No record	No record	No record	-1	-1	-1	-1	-1	SEPTLIPPOS_06-21-2	104.10915:7104 105.1125:531 106.11586:177	0	0.000185705	0.000314622	0.00104909	0.000780774	7.5e-05	0.00137387	0.000950199	0.00110918	0.000720689	5.3e-05	0.000306123	0.000731405	0.001244	5.53e-05	0.000653681	0.000391832	0.000191828	0.000873837	0.000715944	0.000661635	0.00111052	0.000886908	0.000948015	0.00116266	0.000883366	0.00143075	0.000703377	0.00106276
3	2.82	104.106	Unknown	0	0.194444	retained	retained	FALSE	No record	No record	No record	No record	No record	-1	-1	-1	-1	-1	SEPTLIPPOS_69-38-2	104.10476:13476 105.10811:496 106.11147:0	0	0.000464878	0.00103682	0.00104368	0.0013477	0.000819792	0.0014647	0.00191831	0.000838495	0.00108521	0.000473545	0.000889694	0.00126193	0.00208837	0.000469177	0.00114726	0.00104935	0.000646655	0.00117755	0.00112661	0.00225773	0.00141575	0.000998172	0.00109937	0.00112679	0.000829256	0.00188225	0.000952327	0.00161099
4	2.07	104.106	Unknown	0	0.0833333	retained	retained	FALSE	No record	No record	No record	No record	No record	-1	-1	-1	-1	-1	SEPTLIPPOS_26-36-2	104.10722:14561 105.11057:1092 106.11393:0	0	0.000239558	0.000981843	0.000690866	0.000638792	0.00020123	0.00089278	0.000593766	0.000878263	0.000277722	9.96e-05	0.000824656	0.000464511	0.000464298	0.000207724	0.000291558	0.00106663	0.000269785	0.000531942	0.000782644	0.000386586	0.000592747	0.000556483	0.000348525	0.000504832	0.000652472	0.000350246	0.000248266	0.000781108
5	1.05	104.107	Unknown	0	0.694444	retained	retained	FALSE	No record	No record	No record	No record	No record	-1	-1	-1	-1	-1	SEPTLIPPOS_12-13-2	104.10701:179071 105.11036:13020 106.11372:972	0	0.000375797	0.00219639	0.00249903	0.00320942	0.000408502	0.0384583	0.00653337	0.00529228	0.024325	0.000484746	0.00140446	0.0102188	0.00816421	0.000454295	0.0433522	0.000675542	0.000319935	0.0127916	0.00617849	0.00665415	0.0313619	0.0097422	0.0134437	0.00645403	0.00324652	0.0125052	0.0123331	0.0107648
6	4.18	104.11	Unknown	0	0.0138889	retained	retained	FALSE	No record	No record	No record	No record	No record	-1	-1	-1	-1	-1	SEPTLIPPOS_47-09-2	104.10976:3716 105.11311:250 106.11647:0	0	0.000359034	0.000951064	0.00158539	0.00121121	0.000524376	0.00163437	0.00162721	0.00116032	0.0013155	0.0003922	0.00073715	0.00138496	0.00181693	0.000231374	0.00117933	0.000763886	0.000471709	0.00175928	0.00108337	0.00142423	0.000832719	0.00111018	0.00112342	0.00138411	0.0012984	0.00164657	0.00123085	0.00180703
7	1.12	105.069	Unknown	0	0.0833333	retained	retained	FALSE	No record	No record	No record	No record	No record	-1	-1	-1	-1	-1	SEPTLIPPOS_03-02-2	105.06969:7230 106.07304:1969 107.0764:0	0	0.00012143	0.000897332	5.89e-05	3.32e-05	0.000190696	0.00025686	5.84e-05	3.45e-05	0.000314032	6.82e-06	0.000511207	0.000196927	0.00011282	4.41e-05	0.000194121	0.000300572	8.09e-05	9.85e-05	3.98e-05	5.95e-05	8.56e-05	4.08e-05	0.000137554	3e-05	8.97e-05	0.000116749	4.57e-05	0.000244818
8	1.05	105.11	Unknown	0	0.0833333	dropped	dropped	FALSE	No record	No record	No record	No record	No record	-1	-1	-1	-1	-1	SEPTLIPPOS_12-13-2	105.10898:13470 106.11233:1658 107.11569:0	0	9.77e-05	0.000361784	0.000296107	0.000626191	8.18e-05	0.00289284	0.000930214	0.000999805	0.00338059	4.56e-05	0.000118399	0.0018091	0.00164167	2.98e-05	0.00246153	6.11e-05	5.81e-05	0.00289006	0.0011082	0.00103599	0.0019316	0.00117005	0.00259326	0.00119535	0.00044952	0.00215311	0.00245858	0.00209992
9	1.13	106.086	Unknown	0	0.430556	retained	retained	FALSE	No record	No record	No record	No record	No record	-1	-1	-1	-1	-1	SEPTLIPPOS_35-33-1	106.08671:6839 107.09006:0 108.09342:146	0	1.86e-05	0.000244375	0.000948151	0.000495189	3.45e-05	0.00034835	0.000723836	0.000835879	0.000137389	6.73e-06	5.91e-05	0.000985658	0.000829034	2.4e-05	0.000812251	3.69e-05	2.91e-05	0.00108429	0.000662191	0.000791806	0.00066729	0.00100707	0.00106266	0.000716641	0.000994328	0.00233146	0.000774013	0.000884048
10	1.07	109.076	Unknown	0	0.125	retained	retained	FALSE	No record	No record	No record	No record	No record	-1	-1	-1	-1	-1	SEPTLIPPOS_53-02-1	109.07437:4430 110.07772:4191 111.08108:4411	0	0.000123152	0.000528791	4.76e-05	5.2e-05	0.000852788	0.000221423	5.56e-05	4.76e-05	5.68e-05	7.97e-05	0.000520694	4.76e-05	0.000188033	0.000362107	0.000157074	7.41e-05	0.000545962	0.000122756	9.75e-05	6.61e-05	0.000233212	8.68e-05	0.000114347	0.000300981	4.52e-05	9.91e-05	6.14e-05	0.000375356
11	1.2	110.008	Unknown	0	0.958333	dropped	dropped	FALSE	No record	No record	No record	No record	No record	-1	-1	-1	-1	-1	SEPTLIPPOS_01-37-2	110.00844:15277 111.01179:4108 112.01515:2054	0	0.000355386	0.00153076	0.00130209	0.000750955	0.000911538	0.00111195	0.00229496	0.00103638	0.000827033	0.000565557	0.00116553	0.000979516	0.000926681	0.000729209	0.000894045	0.00048539	0.000695285	0.000869358	0.000800986	0.00201064	0.000944902	0.000992864	0.000835356	0.000848397	0.000705773	0.00182803	0.000641438	0.00107326
12	1.13	110.084	Unknown	0	0.0277778	retained	retained	FALSE	No record	No record	No record	No record	No record	-1	-1	-1	-1	-1	SEPTLIPPOS_57-04-1	110.08337:5504 111.08672:1189 112.09008:0	0	1.8e-05	0.000761422	5.55e-05	3.98e-05	0.000721113	0.000112752	3.13e-05	3.82e-05	4.01e-05	9.84e-05	0.00074661	3.89e-05	0.000188033	0.000408704	0.000143671	4.07e-05	0.000575982	7.01e-05	7.02e-05	6.65e-05	0.000199202	4.87e-05	0.000109705	0.00025915	3.63e-05	0.000104655	7.33e-05	0.000219606
13	5.52	111.043	Unknown	0	1	retained	retained	FALSE	No record	No record	No record	No record	No record	-1	-1	-1	-1	-1	SEPTLIPPOS_01-37-2	111.04579:26686 112.04914:1536 113.0525:512	0	0.000620779	0.00156965	0.00117654	0.000756507	0.00262929	0.00319653	0.00174349	0.00109151	0.00159055	0.000740036	0.00134886	0.00149902	0.00190411	0.00115234	0.00284605	0.00061449	0.00116082	0.00170544	0.00150745	0.00123942	0.00131893	0.00233348	0.00352368	0.00251379	0.00156766	0.00450348	0.000992046	0.00225056
14	1.07	111.09	Unknown	0	0.0833333	retained	retained	FALSE	No record	No record	No record	No record	No record	-1	-1	-1	-1	-1	SEPTLIPPOS_24-05-1	111.09109:5808 112.09444:238 113.0978:0	0	5.68e-05	0.000477045	0.000136903	0.000159948	0.000663244	0.000247195	0.000261872	0.000170254	0.000156362	9.13e-05	0.000577215	0.000169121	0.000280362	0.00058455	0.000136743	6.57e-05	0.000660631	0.000212387	0.000147574	0.000215298	0.000238282	0.000154243	0.000282913	0.000231603	0.000160792	0.000543742	0.000197612	0.000291943
15	1.11	114.065	Unknown	0	0.625	retained	retained	FALSE	No record	No record	No record	No record	No record	-1	-1	-1	-1	-1	SEPTLIPPOS_12-13-2	114.0651:17386 115.06845:1297 116.07181:216	0	7.82e-06	5.77e-05	0.000734101	0.000659214	4.65e-05	0.00373392	0.000788083	0.000744633	0.00165505	1.85e-05	3.18e-05	0.00116092	0.000999725	4.68e-05	0.000916342	2.04e-05	6.92e-05	0.000857193	0.000592327	0.00049754	0.000797917	0.00109096	0.000836925	0.000911884	0.000927843	0.00188725	0.0006345	0.000937138
16	1.36	114.101	Unknown	0	0.0416667	retained	retained	FALSE	No record	No record	No record	No record	No record	-1	-1	-1	-1	-1	SEPTLIPPOS_26-36-2	114.10145:3940 115.1048:492 116.10816:0	0	9.11e-05	9.89e-05	6.94e-05	8.26e-05	0.000161883	0.000439625	8.41e-05	4.94e-05	0.000262348	8.45e-05	7.39e-05	0.000117318	0.000109686	0.000287935	0.000158128	0.000288655	8.09e-05	9.11e-05	8.76e-05	7.48e-05	0.00013773	0.000196788	9.11e-05	7.69e-05	9.03e-05	0.000353037	0.00010803	0.00011263
17	1.01	114.102	Unknown	0	0.0416667	retained	retained	FALSE	No record	No record	No record	No record	No record	-1	-1	-1	-1	-1	SEPTLIPPOS_01-37-2	114.10262:16729 115.10597:3102 116.10933:0	0	0.000389166	0.000163579	8.83e-05	0.000104677	0.000152433	0.000505987	8.73e-05	6.63e-05	0.000242721	9.63e-05	0.000119286	0.000166455	0.000109686	0.000240029	0.000158128	0.000335944	8.09e-05	0.000104137	8.09e-05	7.46e-05	8.6e-05	0.000245521	9.11e-05	9.3e-05	0.000159047	0.000353037	5.46e-05	7.09e-05
18	1.08	116.106	Unknown	0	0.111111	retained	retained	FALSE	No record	No record	No record	No record	No record	-1	-1	-1	-1	-1	SEPTLIPPOS_12-13-2	116.10642:6338 117.10977:648 118.11313:7770	0	2.95e-05	0.000461321	0.000155954	0.00047086	3.81e-05	0.0013611	0.000501542	0.000450232	0.00073543	2.85e-05	0.000238572	0.000674008	0.00046261	4.41e-05	0.000747569	8.15e-05	5.83e-05	0.00075169	0.000820165	0.00064734	0.00147152	0.000364181	0.000774056	0.000887844	0.000147417	0.000868405	0.000874714	0.00159473
19	9.5	116.966	Unknown	0	0.0138889	retained	retained	FALSE	No record	No record	No record	No record	No record	-1	-1	-1	-1	-1	SEPTLIPPOS_30-08-1	116.96603:5600 117.96938:103 118.97274:0	0	0.000118406	0.000240527	0.000310727	0.000286334	0.00035893	0.000596404	0.00064633	0.00044544	0.000715404	0.000123712	0.000243155	0.00048527	0.000295068	0.000324769	0.000618205	0.00025983	0.000336651	0.000391649	0.000219269	0.00115714	0.000452693	0.000551841	0.00032342	0.000802957	0.000171114	0.000759099	0.000229036	0.000281105
20	15.42	116.966	Unknown	0	0.0277778	retained	retained	FALSE	No record	No record	No record	No record	No record	-1	-1	-1	-1	-1	SEPTLIPPOS_78-39-2	116.96622:7720 117.96957:97 118.97293:0	0	0.000101122	0.000387475	0.000574344	0.000787137	0.000441963	0.00105579	0.000684662	0.000552608	0.000455019	0.000228517	0.000399394	0.000407566	0.00109132	0.000331412	0.00087633	0.000198663	0.000496536	0.00100002	0.000627817	0.00067606	0.00138047	0.000613105	0.000769203	0.000703174	0.000553758	0.00196194	0.00157542	0.000915416
21	2.17	116.967	Unknown	0	0.0277778	retained	retained	FALSE	No record	No record	No record	No record	No record	-1	-1	-1	-1	-1	SEPTLIPPOS_01-37-2	116.96725:4648 117.9706:421 118.97396:0	0	0.000108118	0.000157869	0.00020085	0.000205362	0.000213468	0.000264162	0.000234926	0.000168817	0.000143277	0.000102215	0.000215365	0.000212163	0.000340871	0.000325455	0.000156622	0.000130684	0.000168491	0.000234687	0.000201136	0.000257448	0.000252435	0.000160586	0.000177638	0.000190587	0.000281313	0.000463273	0.000252018	0.000439211
22	15.73	116.967	Unknown	0	0.0416667	retained	retained	FALSE	No record	No record	No record	No record	No record	-1	-1	-1	-1	-1	SEPTLIPPOS_66-24-2	116.96641:8536 117.96976:288 118.97312:32	0	6.86e-05	0.00043141	0.000513793	0.000541476	0.000664725	0.00114105	0.000883723	0.000546858	0.000550701	0.00028161	0.000571154	0.000799896	0.000617858	0.000283003	0.000311286	0.000125556	0.000594354	0.000830929	0.000609823	0.000903755	0.000822791	0.000722484	0.00116878	0.000737251	0.000619035	0.00224381	0.0011247	0.000672248
23	11.65	116.967	Unknown	0	0.277778	retained	retained	FALSE	No record	No record	No record	No record	No record	-1	-1	-1	-1	-1	SEPTLIPPOS_08-28-1	116.96819:6455 117.97154:340 118.9749:0	0	0.000221669	0.000634456	0.000621159	0.000805344	0.000941397	0.00126019	0.0010435	0.000842388	0.000855247	0.000509879	0.000699605	0.00112303	0.00120751	0.00038294	0.000347731	0.00025961	0.000650462	0.000904106	0.000309236	0.00063143	0.000716747	0.000344069	0.000879963	0.00120232	0.000805314	0.00153448	0.000955776	0.00121466
24	5.13	116.967	Unknown	0	0.416667	retained	retained	FALSE	No record	No record	No record	No record	No record	-1	-1	-1	-1	-1	SEPTLIPPOS_24-05-1	116.96634:6495 117.96969:294 118.97305:0	0	0.000119058	0.000319835	0.000411743	0.000313033	0.000857397	0.00127587	0.00103569	0.000470994	0.000890575	0.000483705	0.000282769	0.00102853	0.000481895	0.000653709	0.00079817	0.000301877	0.000391767	0.00114557	0.000762898	0.000730194	0.00117852	0.000944257	0.00114328	0.000387909	0.000245404	0.00119586	0.00046542	0.000450993
25	19.39	116.967	Unknown	0	0.0277778	retained	retained	FALSE	No record	No record	No record	No record	No record	-1	-1	-1	-1	-1	SEPTLIPPOS_84-11-2	116.96613:9248 117.96948:231 118.97284:0	0	2.9e-05	0.000331997	0.000386342	0.000218088	0.000549316	0.000436403	0.000474026	0.000299622	0.000572945	0.000173006	0.000335834	0.000466035	0.000331469	0.000210542	0.000353454	0.000185478	0.000424704	0.000549695	0.000325276	0.000335551	0.000570989	0.000456851	0.000440509	0.000399132	0.00019423	0.00181263	0.000309863	0.000484216
26	0.79	116.967	Unknown	0	0.319444	retained	retained	FALSE	No record	No record	No record	No record	No record	-1	-1	-1	-1	-1	SEPTLIPPOS_01-37-2	116.96725:7886 117.9706:305 118.97396:0	0	0.00018345	0.000496344	0.000495333	0.00044618	0.000687342	0.000808377	0.000763757	0.000569697	0.00030291	0.000337984	0.000516315	0.000650844	0.000883515	0.000389582	0.000598929	0.000269266	0.000520535	0.000771608	0.000539802	0.000760283	0.000901558	0.000353352	0.000899162	0.000698302	0.000261978	0.00172073	0.000702117	0.000836539
27	17.05	116.967	Unknown	0	0.0277778	retained	retained	FALSE	No record	No record	No record	No record	No record	-1	-1	-1	-1	-1	SEPTLIPPOS_33-09-1	116.96738:10447 117.97073:556 118.97409:0	0	4.86e-05	0.000414531	0.000478349	0.000513529	0.000542655	0.000787974	0.000673087	0.000354084	0.000385343	0.000644366	0.000402646	0.000540882	0.000569644	0.000425612	0.000634771	0.000170387	0.000940108	0.000906271	0.000377164	0.000404768	0.000597395	0.000602895	0.00220394	0.000494834	0.000318531	0.00147726	0.000577984	0.000905048
28	12.41	116.967	Unknown	0	0.361111	retained	retained	FALSE	No record	No record	No record	No record	No record	-1	-1	-1	-1	-1	SEPTLIPPOS_13-08-2	116.96741:7019 117.97076:364 118.97412:55	0	0.000148578	0.000618074	0.000452652	0.00036244	0.000465664	0.000514363	0.00133192	0.00086904	0.00100468	0.000494884	0.000483353	0.00111805	0.000391977	0.000393608	0.000873111	0.00018035	0.000912137	0.000323452	0.000510371	0.00132284	0.00140222	0.000557256	0.000245149	0.000300573	0.000790648	0.00156099	0.00099658	0.000490342
29	5.94	116.967	Unknown	0	0.208333	retained	retained	FALSE	No record	No record	No record	No record	No record	-1	-1	-1	-1	-1	SEPTLIPPOS_24-05-1	116.96634:5537 117.96969:124 118.97305:50	0	0.000160744	0.00021161	0.000234079	0.000200122	0.000817981	0.000324511	0.0010438	0.000284449	0.00035623	0.000233697	0.000156683	0.000271965	0.00131589	0.000557207	0.000383875	0.000279755	0.00014052	0.00042932	0.000246747	0.000299392	0.000262997	0.000274915	0.00111716	0.000419741	0.000191177	0.00086887	0.000306736	0.000365931
30	2.78	116.967	Unknown	0	0.0138889	retained	retained	FALSE	No record	No record	No record	No record	No record	-1	-1	-1	-1	-1	SEPTLIPPOS_01-37-2	116.96725:6163 117.9706:1071 118.97396:0	0	0.000143367	0.000465913	0.000644494	0.000223702	0.000191471	0.000839948	0.000733621	0.000541109	0.00047023	9.11e-05	0.000501534	0.000581448	0.000391495	0.000221914	0.000370471	0.000234777	0.000277233	0.000610964	0.000454438	0.000621306	0.000531487	0.000413997	0.000498526	0.000525646	0.000580218	0.00106702	0.000472299	0.000659995
31	4.34	116.967	Unknown	0	0.125	retained	retained	FALSE	No record	No record	No record	No record	No record	-1	-1	-1	-1	-1	SEPTLIPPOS_19-43-1	116.9668:5700 117.97015:92 118.97351:46	0	0.000130922	0.000360171	0.000752155	0.000732739	0.000847279	0.000855626	0.000712937	0.000616653	0.000632807	0.000492111	0.000309671	0.000560689	0.000860132	0.000203295	0.000818171	0.000257559	0.000209704	0.000961912	0.000525993	0.000582461	0.00106091	0.000775393	0.00109505	0.000887436	0.000709562	0.000962362	0.000868148	0.000836245
32	14.36	116.968	Unknown	0	0.0416667	retained	retained	FALSE	No record	No record	No record	No record	No record	-1	-1	-1	-1	-1	SEPTLIPPOS_67-17-2	116.96947:7654 117.97282:379 118.97618:0	0	9.06e-05	0.000976383	0.00101592	0.000995742	0.00092823	0.00129096	0.00123345	0.000746021	0.000959433	0.00040938	0.000689258	0.00143353	0.000901595	0.000707307	0.00117	0.000156909	0.000728087	0.00121219	0.000978339	0.00154366	0.000797442	0.000865588	0.0011441	0.00100007	0.00111813	0.00188937	0.000889723	0.00116094
33	0.04	116.968	Unknown	0	0.0277778	retained	retained	FALSE	No record	No record	No record	No record	No record	-1	-1	-1	-1	-1	SEPTLIPPOS_84-11-2	116.96613:3907 117.96948:165 118.97284:0	0	0.000147833	0.000480186	0.000562086	0.000511283	0.000373337	0.000767142	0.00106969	0.000579759	0.000669771	0.000289466	0.000389343	0.000378618	0.000763704	0.000438393	0.000518811	0.000155663	0.00053328	0.000845651	0.000428076	0.000480184	0.000760052	0.000487328	0.000534392	0.000686441	0.000492698	0.00172193	0.000572825	0.000878849
34	10.18	116.968	Unknown	0	0.0138889	retained	retained	FALSE	No record	No record	No record	No record	No record	-1	-1	-1	-1	-1	SEPTLIPPOS_29-19-2	116.96755:5536 117.9709:140 118.97426:0	0	0.000168421	0.00089782	0.00058734	0.000398372	0.000680681	0.000770793	0.000450116	0.000667601	0.000458454	0.000469552	0.000516315	0.000737238	0.00107275	0.000478247	0.000585074	0.000304587	0.000764004	0.000411351	0.000772147	0.000409727	0.000592747	0.000826447	0.00069241	0.00042219	0.000511888	0.000739563	0.000354107	0.00147291
35	17.61	116.968	Unknown	0	0.0138889	retained	retained	FALSE	No record	No record	No record	No record	No record	-1	-1	-1	-1	-1	SEPTLIPPOS_56-14-1	116.96805:7716 117.9714:294 118.97476:0	0	1.5e-05	0.000494459	0.000580989	0.000217963	0.000296191	0.000568269	0.000654869	0.000901262	0.000924759	0.000343164	0.000270352	0.000643345	0.000506002	0.000206315	0.000620163	0.000141672	0.000373561	0.00084695	0.000385394	0.000657258	0.000827438	0.000395123	0.000604223	0.000508709	0.000381045	0.00102469	0.000441187	0.000388787
36	1.15	117.725	Unknown	0	0.0833333	retained	retained	FALSE	No record	No record	No record	No record	No record	-1	-1	-1	-1	-1	SEPTLIPPOS_01-37-2	117.72264:14767 118.72599:1191 119.72935:1191	0	0.000343509	4.27e-05	1.89e-05	1.31e-05	0	0.000204027	4.27e-05	9.74e-06	0.000158815	0.000154618	3.16e-05	5.26e-05	2.31e-05	7.55e-06	4.82e-05	0.000538719	2e-05	4.14e-05	5.08e-05	3.08e-05	6.34e-05	2.13e-05	9.22e-05	4.69e-05	2.24e-05	5.16e-05	0.000133513	7.28e-05
37	16.16	118.085	Unknown	0	0.0277778	retained	retained	FALSE	No record	No record	No record	No record	No record	-1	-1	-1	-1	-1	SEPTLIPPOS_01-37-2	118.08591:7812 119.08926:1535 120.09262:0	0	0.000181733	0.000115423	8.43e-05	0.000144602	0.000179388	0.000139598	0.000116514	0.000116112	0.000124468	7.65e-05	0.000124755	0.000165883	0.000152114	0.000102554	0.000127557	4.36e-05	0.000114203	0.000171035	0.000104055	0.000279557	0.000290459	7.98e-05	0.000190297	0.000105905	0.000184053	0.000377689	0.000138985	0.000169888
38	2.77	118.085	Unknown	0	0.0138889	retained	retained	FALSE	No record	No record	No record	No record	No record	-1	-1	-1	-1	-1	SEPTLIPPOS_69-38-2	118.08506:17995 119.08841:765 120.09177:95	0	0.00166155	0.000369851	0.000319145	0.000302553	0.000195808	0.000420081	0.000391669	0.000133361	0.000177788	5.81e-05	0.000302872	0.000360525	0.000406682	7.05e-05	0.000233728	0.00213995	0.000339962	0.000253522	0.000295706	0.000281003	0.000307147	0.000391564	0.000398104	0.000444636	0.000233337	0.000536765	0.000323934	0.000616875
39	1.06	118.085	Unknown	0	0.833333	dropped	dropped	FALSE	No record	No record	No record	No record	No record	-1	-1	-1	-1	-1	SEPTLIPPOS_01-37-2	118.08591:990420 119.08926:111544 120.09262:16663	0	0.0230397	0.000704455	0.000462104	0.000746105	0.0008926	0.00632233	0.00178038	0.00082971	0.00617237	0.0121952	0.000957827	0.00159157	0.00118777	0.000832693	0.0012819	0.0398185	0.0011397	0.00100163	0.00217292	0.0018935	0.00200204	0.00129333	0.00498607	0.00191846	0.000842195	0.0035406	0.00573214	0.00237612
40	9.99	118.085	Unknown	0	0.0416667	retained	retained	FALSE	No record	No record	No record	No record	No record	-1	-1	-1	-1	-1	SEPTLIPPOS_01-37-2	118.08591:32064 119.08926:9024 120.09262:360	0	0.000745884	0.000218808	0.000296254	0.000123891	0.000179852	0.000397746	0.000164334	0.000220085	0.000164867	0.000102906	0.000153136	0.000158075	0.000160793	0.000215272	0.00020647	0.000602289	0.000374057	0.00196662	0.000181747	0.000258895	0.000234268	0.000188434	0.000160972	9.9e-05	0.000111217	0.000691189	0.000151336	0.000182848
41	4.55	118.086	Unknown	0	0.0138889	retained	retained	FALSE	No record	No record	No record	No record	No record	-1	-1	-1	-1	-1	SEPTLIPPOS_44-38-1	118.0859:12896 119.08925:878 120.09261:121	0	0.000230601	0.000282105	0.00020218	0.000185399	0.000355987	0.000649451	0.000337397	0.00035073	0.000245665	0.00013364	0.000250397	0.000390235	0.000358469	0.000223524	0.000242162	0.000608589	0.000466578	0.000374762	0.000288592	0.000450844	0.000398193	0.000338036	0.000302534	0.000463409	0.000234355	0.00097213	0.000221688	0.000393028
42	5.3	118.086	Unknown	0	0.0138889	retained	retained	FALSE	No record	No record	No record	No record	No record	-1	-1	-1	-1	-1	SEPTLIPPOS_44-38-1	118.0859:9621 119.08925:439 120.09261:58	0	0.000201291	0.000286573	0.000244417	0.000228693	0.000345608	0.000472914	0.000396603	0.000284769	0.000257114	0.000154618	0.000245963	0.000275583	0.000457548	0.000202188	0.000284028	0.000405824	0.000317287	0.000300503	0.000217874	0.00036799	0.000449947	0.000276153	0.000404433	0.000314857	0.000206442	0.000724214	0.000360517	0.000404809
43	3.65	118.086	Unknown	0	0.0138889	retained	retained	FALSE	No record	No record	No record	No record	No record	-1	-1	-1	-1	-1	SEPTLIPPOS_01-37-2	118.08591:43861 119.08926:4611 120.09262:1024	0	0.00102032	0.000324551	0.000197454	0.000258012	0.000357226	0.000379276	0.000361118	0.000268957	0.000346744	0.000104028	0.000319427	0.000290819	0.000387156	0.000200377	0.000306166	0.000430656	0.000364126	0.000342071	0.000268227	0.000438034	0.000558103	0.00032009	0.000432914	0.000335671	0.000249184	0.000835846	0.000335034	0.000465602
44	11.14	118.086	Unknown	0	0.0138889	retained	retained	FALSE	No record	No record	No record	No record	No record	-1	-1	-1	-1	-1	SEPTLIPPOS_01-37-2	118.08591:18150 119.08926:1450 120.09262:414	0	0.000422224	0.000231095	0.000223742	0.000140235	0.000219665	0.000185343	0.000289008	0.000184149	0.000236015	0.000171021	0.000320461	0.000116175	0.000257702	0.000139489	0.00012078	0.0012549	0.000113045	0.00164605	0.000156919	0.000305797	0.000320244	0.000129335	0.000264137	0.000187119	0.000210803	0.000588394	0.000144926	0.000336006
45	8.57	118.086	Unknown	0	0.0277778	retained	retained	FALSE	No record	No record	No record	No record	No record	-1	-1	-1	-1	-1	SEPTLIPPOS_94-36-1	118.08591:25835 119.08926:2571 120.09262:124	0	9.42e-05	0.000105122	0.0001403	0.000122394	0.000189922	0.000213262	0.00011177	0.000134319	0.000116454	8.56e-05	0.000138798	0.000138077	0.000143436	0.000117348	0.000130117	0.00136995	0.000139527	0.000214769	9.64e-05	8.62e-05	0.000155475	0.000123302	0.000166668	0.000151613	7.05e-05	0.00034699	0.000138203	0.000255892
46	7.42	118.086	Unknown	0	0.0138889	retained	retained	FALSE	No record	No record	No record	No record	No record	-1	-1	-1	-1	-1	SEPTLIPPOS_28-32-1	118.08621:5716 119.08956:300 120.09292:80	0	8.19e-05	0.000124111	6.6e-05	8.63e-05	0.000146546	0.000198873	0.000118222	0.000104453	0.000128393	9.19e-05	9.16e-05	0.000265489	0.000272166	8.34e-05	0.000130569	0.000707847	0.000113872	0.00123756	0.000128883	0.000109922	0.000259617	0.000106748	0.000189875	0.000178752	0.000130117	0.000402341	0.000110375	0.000267909
47	0.7	118.088	Unknown	0	0.166667	retained	retained	FALSE	No record	No record	No record	No record	No record	-1	-1	-1	-1	-1	SEPTLIPPOS_72-27-1	118.08653:59626 119.08988:9452 120.09324:1309	0	6.08e-05	0.000366997	0.000211336	0.000798927	0.000289065	0.000281558	0.000179895	0.00015572	0.000146221	0.00242114	0.000118843	0.000145124	0.000269514	0.000110504	0.000173188	0.000195147	0.000690847	0.000835259	0.000231683	0.00164951	0.000235325	0.000172808	0.000299791	0.000320367	0.00015047	0.000618163	0.000146489	0.000332943
48	1.16	118.473	Unknown	0	0.0138889	retained	retained	FALSE	No record	No record	No record	No record	No record	-1	-1	-1	-1	-1	SEPTLIPPOS_01-37-2	118.47279:5096 119.47614:1191 120.4795:0	0	0.000118553	0	0	0	3.41e-06	1.63e-05	1.29e-05	0	5.72e-06	1.4e-05	0	1.73e-05	0	0	0	2.48e-05	0	0	5.58e-06	0	0	0	0	0	6.25e-06	0	5.16e-06	6.36e-06
49	1.13	118.618	Unknown	0	0.0416667	retained	retained	FALSE	No record	No record	No record	No record	No record	-1	-1	-1	-1	-1	SEPTLIPPOS_01-37-2	118.62803:7798 119.63138:1588 120.63474:794	0	0.000181413	0	0	0	0	4.64e-05	6.83e-06	3.19e-06	0	2.28e-05	0	0	2.87e-05	0	3.31e-06	9.23e-05	9.6e-06	5.85e-06	3.91e-06	1.57e-05	0	1.35e-05	4.43e-06	0	2.41e-05	0	0	0
50	1.13	118.7	Unknown	0	0.0138889	retained	retained	FALSE	No record	No record	No record	No record	No record	-1	-1	-1	-1	-1	SEPTLIPPOS_44-38-1	118.70027:3908 119.70362:295 120.70698:295	0	4.62e-05	0	0	1.73e-05	0	0	1.04e-05	1.31e-05	1.65e-05	8.2e-06	0	1.73e-05	4.82e-06	0	2.41e-06	4.96e-05	0	2.27e-05	1.33e-05	0	0	1.35e-05	1.33e-05	2.59e-05	0	0	2.2e-05	0
51	1.17	118.727	Unknown	0	0.0138889	retained	retained	FALSE	No record	No record	No record	No record	No record	-1	-1	-1	-1	-1	SEPTLIPPOS_26-36-2	118.72674:3650 119.73009:276 120.73345:276	0	5.86e-05	0	0	5.99e-06	0	2.32e-05	1.04e-05	0	4.48e-05	1.71e-05	0	1.73e-05	0	2.72e-06	2.41e-05	0.000267384	0	0	3.91e-06	1.78e-05	0	0	0	0	0	1.21e-05	2.31e-05	0
52	1.13	118.754	Unknown	0	0.0138889	retained	retained	FALSE	No record	No record	No record	No record	No record	-1	-1	-1	-1	-1	SEPTLIPPOS_26-36-2	118.75443:3836 119.75778:1112 120.76114:0	0	5.74e-05	0	0	1.16e-05	1.39e-05	3.95e-05	3.23e-06	1.72e-05	0	2.07e-05	0	0	3.06e-05	0	0	0.000280986	2.91e-05	2.62e-05	1.56e-05	0	0	0	2.05e-05	0	1.51e-05	0	7.82e-06	6.36e-06
53	1.12	118.792	Unknown	0	0.0277778	retained	retained	FALSE	No record	No record	No record	No record	No record	-1	-1	-1	-1	-1	SEPTLIPPOS_01-37-2	118.79414:6857 119.79749:776 120.80085:0	0	0.00015951	2.27e-05	0	8.98e-06	0	0	0	0	1.65e-05	1.4e-05	3.98e-05	1.33e-05	0	1.78e-05	1.9e-05	6.07e-05	2.48e-06	9.09e-06	3.91e-06	0	0	1.1e-05	2.05e-05	0	6.98e-06	1.77e-05	1.56e-05	3.04e-05
54	1.11	118.828	Unknown	0	0.0277778	retained	retained	FALSE	No record	No record	No record	No record	No record	-1	-1	-1	-1	-1	SEPTLIPPOS_94-36-1	118.82796:3871 119.83131:0 120.83467:0	0	3.69e-05	0	0	1.56e-05	2.94e-06	2.32e-05	0	0	3.63e-05	2.05e-05	2.25e-05	0	0	4.53e-06	0	4.53e-05	0	0	3.91e-06	1.51e-05	6.76e-06	0	2.47e-05	0	1.13e-05	1.95e-05	2.25e-05	3.3e-06
55	1.17	118.864	Unknown	0	0.0138889	retained	retained	FALSE	No record	No record	No record	No record	No record	-1	-1	-1	-1	-1	SEPTLIPPOS_69-38-2	118.86404:3158 119.86739:0 120.87075:242	0	3.56e-05	0	0	0	3.81e-05	6.44e-06	0	0	1.28e-05	2.73e-05	0	4.38e-06	0	0	0	6.11e-05	0	0	2.06e-05	0	0	5.72e-06	2.22e-05	0	0	0	3.91e-06	0
56	1.13	118.936	Unknown	0	0.0138889	retained	retained	FALSE	No record	No record	No record	No record	No record	-1	-1	-1	-1	-1	SEPTLIPPOS_26-36-2	118.93601:3382 119.93936:0 120.94272:0	0	2.77e-05	0	1.39e-05	1.37e-05	1.8e-05	4.38e-05	1.29e-05	0	6.38e-06	2.05e-05	1.23e-05	6.09e-06	3.21e-05	2.1e-05	2.41e-05	0.000247734	2.32e-06	7.79e-06	7.81e-06	1.78e-05	1.44e-05	0	1.52e-05	1.33e-05	6.54e-06	3.3e-05	8.6e-06	6.36e-06
57	1.13	118.97	Unknown	0	0.0138889	retained	retained	FALSE	No record	No record	No record	No record	No record	-1	-1	-1	-1	-1	SEPTLIPPOS_44-38-1	118.96957:3195 119.97292:0 120.97628:590	0	5.2e-05	0	0	3.62e-06	3.45e-05	5.15e-06	2.26e-05	1.31e-05	1.65e-05	2.91e-05	4.58e-06	2.86e-06	0	1.21e-05	1.42e-05	6.07e-05	1.99e-06	4.33e-06	0	0	2.49e-05	1.11e-05	6.12e-06	2.31e-05	1.51e-05	0	1.14e-05	2.83e-06
58	1.12	119.088	Unknown	0	0.0555556	dropped	dropped	FALSE	No record	No record	No record	No record	No record	-1	-1	-1	-1	-1	SEPTLIPPOS_01-37-2	119.08818:107868 120.09153:12791 121.09489:775	0	0.00250928	0.000231095	5.67e-05	0.000112163	0.000127647	0.000534122	0.000234356	7.6e-05	0.000805034	0.00148825	0.000105687	0.000306817	0.000155489	0.000105271	0.000170477	0.00375384	7.48e-05	0.000187056	0.000409106	0.000284309	0.000381293	0.000176676	0.000957601	0.000285065	9.13e-05	0.00031257	0.00119583	0.000431907
59	1.16	119.356	Unknown	0	0.0138889	retained	retained	FALSE	No record	No record	No record	No record	No record	-1	-1	-1	-1	-1	SEPTLIPPOS_01-37-2	119.35638:5903 120.35973:794 121.36309:794	0	0.000137319	0	0	0	1.08e-05	2.23e-05	2.56e-05	0	6.38e-06	1.71e-05	3.59e-05	0	0	0	7.08e-06	4.07e-05	0	0	7.81e-06	1.1e-05	1.14e-05	1.49e-05	4.94e-05	1.8e-05	0	0	3.91e-06	1.18e-05
60	1.16	119.441	Unknown	0	0.0138889	retained	retained	FALSE	No record	No record	No record	No record	No record	-1	-1	-1	-1	-1	SEPTLIPPOS_01-37-2	119.44121:4167 120.44456:397 121.44792:397	0	9.69e-05	0	2.76e-05	0	0	0	6.45e-06	0	1.39e-05	5.7e-06	0	6.86e-06	0	0	0	8.09e-05	0	0	1.56e-05	0	0	1.07e-05	0	0	0	0	3.91e-06	1.91e-05
61	1.16	119.654	Unknown	0	0.0138889	retained	retained	FALSE	No record	No record	No record	No record	No record	-1	-1	-1	-1	-1	SEPTLIPPOS_01-37-2	119.65421:4217 120.65756:397 121.66092:397	0	9.81e-05	4.27e-05	0	0	0	2.32e-05	0	1.28e-05	0	6.91e-06	0	0	0	1.49e-05	0	0.000110759	9.6e-06	0	3.91e-06	0	0	1.35e-05	4.01e-06	2.59e-05	0	4.98e-05	3.91e-06	3.02e-05
62	1.2	119.799	Unknown	0	0.0138889	retained	retained	FALSE	No record	No record	No record	No record	No record	-1	-1	-1	-1	-1	SEPTLIPPOS_01-37-2	119.79939:3769 120.80274:0 121.8061:0	0	8.77e-05	1.65e-05	1.39e-05	0	0	0	0	0	0	6.91e-06	0	0	0	0	3.16e-06	7.18e-05	0	0	1.03e-05	0	4.86e-06	1.36e-05	0	0	0	0	0	1.37e-05
63	1.16	119.85	Unknown	0	0.0138889	retained	retained	FALSE	No record	No record	No record	No record	No record	-1	-1	-1	-1	-1	SEPTLIPPOS_01-37-2	119.85039:3530 120.85374:400 121.8571:400	0	8.21e-05	1.82e-05	0	0	0	2.23e-05	2.92e-05	0	5.72e-06	1.36e-05	4.58e-06	0	0	0	0	1.79e-05	0	0	0	1.1e-05	0	0	8.86e-06	0	0	0	1.97e-05	0
64	1.53	119.992	Unknown	0	0.0277778	retained	retained	FALSE	No record	No record	No record	No record	No record	-1	-1	-1	-1	-1	SEPTLIPPOS_68-39-1	119.99171:3854 120.99506:262 121.99842:469	0	2.3e-05	0.00011803	0	0	0.000181247	2.06e-05	2.85e-05	2.87e-06	9.32e-06	8.09e-05	0.000204427	6.09e-06	1.3e-05	0.00013657	3.37e-05	2.21e-05	0.000159223	2.88e-05	9.62e-06	1.74e-05	7.6e-06	1.59e-05	0.000134389	9.18e-06	3.49e-06	2.42e-05	4.5e-05	5.89e-06
65	1.16	120.089	Unknown	0	0.0277778	retained	retained	FALSE	No record	No record	No record	No record	No record	-1	-1	-1	-1	-1	SEPTLIPPOS_01-37-2	120.08849:15677 121.09184:1587 122.0952:1191	0	0.000364684	7.6e-05	1.89e-05	3.47e-05	5.64e-05	8.91e-05	2.92e-05	1.92e-05	0.00014524	0.000176632	7.39e-05	4.46e-05	3.06e-05	3.62e-05	4.82e-05	0.000529255	6.92e-05	4.59e-05	4.3e-05	5.33e-05	4.39e-05	2.13e-05	0.000101267	4.61e-05	2.41e-05	6.6e-05	0.000146333	8.18e-05
66	1.09	121.06	Unknown	0	0.0138889	retained	retained	FALSE	No record	No record	No record	No record	No record	-1	-1	-1	-1	-1	SEPTLIPPOS_01-37-2	121.06037:4626 122.06372:1438 123.06708:2159	0	0.000107621	0.000314746	3.19e-05	0.000165312	0.000122535	0.000267383	9.77e-05	9.14e-05	0.000157016	6.91e-06	0.000357858	9.54e-05	5.3e-05	4.41e-05	8.03e-05	0.00018328	2.91e-05	0.000128601	0.000128604	9.73e-05	0.000187584	6.68e-05	0.000140296	7.9e-05	6.32e-05	0.000104655	0.000100057	0.000218899
67	1.3	125.986	Unknown	0	0.0972222	retained	retained	FALSE	No record	No record	No record	No record	No record	-1	-1	-1	-1	-1	SEPTLIPPOS_61-43-2	125.98714:10654 126.99049:322 127.99385:211	0	0.000229636	7.6e-05	0.000108843	0.000191887	9.29e-05	0.0001469	9.09e-05	7.11e-05	0.000105986	0.000861023	9.24e-05	0.00013503	0.000212622	7.13e-05	9.88e-05	0.000278756	9.2e-05	0.000137911	9.29e-05	6.96e-05	0.00017512	7.21e-05	0.000151056	0.000159571	6.98e-05	0.000432575	9.15e-05	0.000192508
68	1.07	126.021	Unknown	0	0.166667	retained	retained	FALSE	No record	No record	No record	No record	No record	-1	-1	-1	-1	-1	SEPTLIPPOS_03-02-2	126.0213:22718 127.02465:1394 128.02801:1859	0	1.72e-05	0.00281957	5.88e-05	1.66e-05	0.000737795	2.62e-05	7.69e-05	1.8e-05	1.65e-05	6.04e-06	0.00245425	1.33e-05	9.62e-05	0.000370542	3.8e-05	1.44e-05	0.000694778	4.55e-05	1.62e-05	2.19e-05	4.39e-05	3.31e-05	3.04e-05	2.1e-05	4.49e-05	3.91e-05	3.72e-05	6.08e-05
69	0.99	127.013	Unknown	0	0.0138889	retained	retained	FALSE	No record	No record	No record	No record	No record	-1	-1	-1	-1	-1	SEPTLIPPOS_93-01-2	127.01348:3877 128.01683:266 129.02019:13	0	1e-05	0.000319835	5.54e-05	2.99e-05	2.63e-05	3.26e-05	5.12e-05	1.8e-05	1.96e-05	1.8e-05	0.000382987	2.67e-05	7.23e-06	4.49e-05	3.8e-05	1.94e-05	0.000144327	3.46e-06	1.62e-05	1.88e-05	5.7e-06	1.13e-05	2.51e-05	4.61e-05	2.02e-05	6.98e-06	1.97e-05	3.3e-06
70	1.07	127.086	Unknown	0	0.0833333	retained	retained	FALSE	No record	No record	No record	No record	No record	-1	-1	-1	-1	-1	SEPTLIPPOS_57-04-1	127.08595:126125 128.0893:21819 129.09266:1777	0	1.26e-05	3.8e-05	2.38e-05	1.5e-05	0.0077046	9.88e-05	0.00030305	3.61e-05	4.96e-05	9.76e-06	7.95e-05	2.67e-05	3.21e-05	0.00384331	1.55e-05	1.79e-05	0.0184142	1.41e-05	3.31e-05	0.000359105	2.49e-05	2.06e-05	6.84e-05	7.24e-05	1.6e-05	0.000148843	2.2e-05	5.66e-05
71	1.68	128.052	Unknown	0	0.0277778	retained	retained	FALSE	No record	No record	No record	No record	No record	-1	-1	-1	-1	-1	SEPTLIPPOS_34-10-1	128.05145:3388 129.0548:489 130.05816:307	0	9.49e-06	0.000628251	0.00039476	9.78e-05	2.6e-05	8.03e-05	0.000644433	0.000327572	0.000618087	3.97e-06	0.000625254	0.000518599	7.09e-05	0.000386362	5.78e-05	3.26e-05	0.00019067	0.000557489	0.000449138	0.000577916	0.000596338	9.99e-05	8.35e-05	0.000691249	7.73e-05	0.00160797	0.000333939	0.000728563
72	5.52	129.054	Unknown	0	1	retained	retained	FALSE	No record	No record	No record	No record	No record	-1	-1	-1	-1	-1	SEPTLIPPOS_01-37-2	129.05177:30374 130.05512:5636 131.05848:0	0	0.00070657	0.00173922	0.00123282	0.000927551	0.00288136	0.00379788	0.00200473	0.00118883	0.00189433	0.000806403	0.00141964	0.00215243	0.00218269	0.00116113	0.00347215	0.000753786	0.00102956	0.00245466	0.00159671	0.00150785	0.00158779	0.00314645	0.00411237	0.00247807	0.00144991	0.00460698	0.00114379	0.00265998
73	1.1	129.069	Unknown	0	0.0277778	dropped	dropped	FALSE	No record	No record	No record	No record	No record	-1	-1	-1	-1	-1	SEPTLIPPOS_03-02-2	129.07101:3191 130.07436:0 131.07772:0	0	5.02e-05	0.000396039	0.000175449	0.000123891	7.62e-05	0.000244833	6.87e-05	0.00013911	0.000118743	3.01e-05	0.000477145	0.000133697	0.000481895	0.000119562	0.000368664	5.74e-05	0.000138534	0.000215851	0.000249258	7.09e-05	0.00069013	0.00031978	0.000166668	0.000218135	0.000112089	0.00027815	0.000203866	0.000890439
74	1.15	130.158	Unknown	0	0.986111	dropped	dropped	FALSE	No record	No record	No record	No record	No record	-1	-1	-1	-1	-1	SEPTLIPPOS_16-16-1	130.15681:128142 131.16016:25191 132.16352:1041	0	0.000735881	0.00230524	0.002308	0.00289653	0.0143234	0.0161193	0.00279864	0.00179114	0.0209588	0.0043372	0.00432839	0.0064317	0.00512064	0.00455217	0.00354437	0.000902994	0.00270785	0.00504822	0.0045003	0.00255748	0.00498239	0.003311	0.00951582	0.00638849	0.00419043	0.0244576	0.0022586	0.00665391
75	1.55	130.159	Unknown	0	0.0416667	retained	retained	FALSE	No record	No record	No record	No record	No record	-1	-1	-1	-1	-1	SEPTLIPPOS_03-02-2	130.15903:33341 131.16238:3575 132.16574:139	0	9.11e-05	0.00413804	0.000159647	0.000133872	0.000206187	0.000328162	0.000129797	0.000148054	0.000847396	3.71e-05	0.00111622	0.000329291	0.000238417	0.000116442	0.000209783	0.000115447	0.000134396	0.000258502	0.000166125	8.82e-05	0.000322779	0.000265942	0.000379749	0.000297308	0.000221125	0.000939571	0.000125384	0.000444866
76	2.01	130.159	Unknown	0	0.0138889	retained	retained	FALSE	No record	No record	No record	No record	No record	-1	-1	-1	-1	-1	SEPTLIPPOS_03-02-2	130.15903:28076 131.16238:2866 132.16574:0	0	8.33e-05	0.00348454	6.84e-05	4.37e-05	0.000136787	0.000111249	9.91e-05	8.15e-05	0.000119071	5.57e-05	0.000382543	4.46e-05	0.0001714	3.97e-05	5.44e-05	6.43e-05	4.6e-05	7.14e-05	4.02e-05	8.29e-05	9.34e-05	9.72e-05	0.000106963	7.94e-05	9.83e-05	0.000195821	5.41e-05	9.12e-05
77	1.31	131.128	Unknown	0	0.138889	dropped	dropped	FALSE	No record	No record	No record	No record	No record	-1	-1	-1	-1	-1	SEPTLIPPOS_01-37-2	131.12711:23280 132.13046:0 133.13382:344	0	0.000541544	6.6e-05	4.76e-05	0.000241793	0.000504392	0.00115952	7.06e-05	2.92e-05	0.000785571	2.04e-05	0.000134954	0.000502792	0.000149944	0.00152833	0.000588274	0.0014883	0.000173622	0.000127302	0.000202391	3.82e-05	0.000279263	0.000618336	0.000132701	7.43e-05	0.000248602	0.000189775	3.41e-05	0.000315035
78	1.02	131.128	Unknown	0	0.0416667	dropped	dropped	FALSE	No record	No record	No record	No record	No record	-1	-1	-1	-1	-1	SEPTLIPPOS_01-37-2	131.12872:85973 132.13207:22042 133.13543:0	0	0.00199995	6.6e-05	0.000122283	0.000433306	0.000580608	0.00151066	7.06e-05	3.71e-05	0.00123061	2.04e-05	0.000134954	0.000517647	0.000236247	0.00170325	0.000823772	0.00181544	0.000140851	0.000106518	0.000170728	4.98e-05	0.000323202	0.00109177	9.87e-05	0.000113863	0.000335104	0.000176751	3.06e-05	0.000315035
79	1.21	131.161	Unknown	0	0.180556	dropped	dropped	FALSE	No record	No record	No record	No record	No record	-1	-1	-1	-1	-1	SEPTLIPPOS_55-06-1	131.16196:11761 132.16531:716 133.16867:179	0	0.000144297	0.000454216	0.000442462	0.00034909	0.00227596	0.00224105	0.000409886	0.000241486	0.0041202	0.000977003	0.000571302	0.000908442	0.000772624	0.0007376	0.00058658	0.000155444	0.000603622	0.000772041	0.000473547	0.000454357	0.000689351	0.000471084	0.00116625	0.00115944	0.000471763	0.00361735	0.00026984	0.000995058
80	1.04	132.076	Unknown	0	0.680556	retained	retained	FALSE	No record	No record	No record	No record	No record	-1	-1	-1	-1	-1	SEPTLIPPOS_84-11-2	132.07622:108263 133.07957:15008 134.08293:1567	0	2.21e-05	5.04e-05	0.00670561	0.00747286	0.000494633	0.0214725	0.00517767	0.00712618	0.0134425	0.000112489	2.65e-05	0.0086053	0.0178215	0.00034218	0.0119847	5.54e-05	0.000261509	0.0390225	0.00764027	0.00481128	0.0145988	0.0124129	0.0103425	0.0146146	0.00780613	0.015443	0.00994343	0.0154838
81	1.07	133.076	Unknown	0	0.0833333	dropped	dropped	FALSE	No record	No record	No record	No record	No record	-1	-1	-1	-1	-1	SEPTLIPPOS_24-05-1	133.07126:7307 134.07461:219 135.07797:0	0	8.91e-06	0.000220794	0.000487644	0.00101895	0.000449553	0.00148694	0.000668912	0.000873791	0.000918707	0.000182416	0.000251728	0.000968636	0.00265922	0.00073543	0.00176064	2.04e-05	0.000415766	0.000849223	0.000951419	0.000613454	0.00221192	0.00106934	0.00147786	0.00260415	0.000892497	0.00218753	0.0015576	0.00251274
82	1.04	133.105	Unknown	0	0.0138889	retained	retained	FALSE	No record	No record	No record	No record	No record	-1	-1	-1	-1	-1	SEPTLIPPOS_48-16-2	133.10466:8064 134.10801:837 135.11137:186	0	7.38e-05	0.000293275	0.000132325	0.00014535	0.00073521	0.000890418	0.000125243	0.000145978	0.00114524	0.00130592	0.000238572	0.000188166	0.000253363	0.000683254	0.000122888	6.07e-05	0.000150781	0.000315441	0.000163196	0.000172734	0.000215256	0.000106284	0.000339876	0.000216911	0.000154977	0.000208845	0.000271247	0.000240105
83	1.09	135.012	Unknown	0	0.0138889	retained	retained	FALSE	No record	No record	No record	No record	No record	-1	-1	-1	-1	-1	SEPTLIPPOS_01-37-2	135.01233:3592 136.01568:0 137.01904:360	0	8.36e-05	0.000258151	0.000117704	0.000178787	0.000326708	0.000534122	0.000195645	0.000263048	0.000425742	5.13e-05	0.00019881	0.000386045	0.000274818	0.000132243	0.000338093	0.000215585	0.000319604	0.000340988	0.000427518	0.000124592	0.000373477	0.000356446	0.000287344	0.000167121	0.000266048	0.000234428	0.000199332	0.000471728
84	1.08	135.046	Unknown	0	0.0277778	retained	retained	FALSE	No record	No record	No record	No record	No record	-1	-1	-1	-1	-1	SEPTLIPPOS_19-43-1	135.04449:3408 136.04784:660 137.0512:66	0	8.91e-06	4.27e-05	2.76e-05	8.61e-06	3.45e-05	5.93e-05	3.26e-05	1.95e-05	6.82e-05	0.000294171	8.87e-06	3.58e-05	3.86e-05	0	0.000227403	1.85e-05	3.46e-05	2.92e-05	0.000140321	2.36e-05	0.000341368	8.51e-05	9.49e-06	4.1e-05	3.5e-05	5.16e-05	1.97e-05	0.000387609
85	1.08	136.049	Unknown	0	0.625	dropped	dropped	FALSE	No record	No record	No record	No record	No record	-1	-1	-1	-1	-1	SEPTLIPPOS_01-37-2	136.05917:9413 137.06252:2327 138.06588:5865	0	0.000218977	0.000164944	0.000743894	0.000565509	0.000137871	0.00159312	0.00083761	0.000759077	0.00107754	5.7e-05	0.000179742	0.000612337	0.000754815	8.82e-05	0.000697825	0.000349038	0.000174615	0.00143323	0.000585518	0.000865117	0.000709433	0.000947883	0.00129452	0.000675473	0.000708962	0.00149448	0.000585752	0.0015469
86	1.07	138.054	Unknown	0	0.888889	dropped	dropped	FALSE	No record	No record	No record	No record	No record	-1	-1	-1	-1	-1	SEPTLIPPOS_61-43-2	138.05438:74707 139.05773:10993 140.06109:36669	0	9.09e-05	0.00331245	0.0020831	0.0023047	0.00166986	0.01273	0.0013388	0.0018619	0.00637024	0.0062584	0.00363048	0.00309879	0.0028371	0.00220118	0.00562145	0.000142551	0.000558417	0.00234567	0.00478522	0.00110143	0.0201323	0.00601267	0.00298317	0.00640223	0.00115165	0.00370418	0.00848137	0.0073357
87	1.09	139.015	Unknown	0	0.0694445	dropped	dropped	FALSE	No record	No record	No record	No record	No record	-1	-1	-1	-1	-1	SEPTLIPPOS_24-05-1	139.0163:5178 140.01965:0 141.02301:209	0	9.56e-06	0	2.76e-05	4.74e-06	0.000609974	2.23e-05	3.13e-05	4.94e-05	1.96e-05	6.91e-06	2.65e-05	1.73e-05	2.31e-05	0.000521089	1.67e-05	3.52e-06	0.000814981	9.09e-06	3.07e-06	2.19e-05	2.87e-05	1.36e-05	2.03e-05	3e-05	2.02e-05	3.3e-05	2.66e-06	2.69e-05
88	1.09	139.057	Unknown	0	0.0277778	dropped	dropped	FALSE	No record	No record	No record	No record	No record	-1	-1	-1	-1	-1	SEPTLIPPOS_19-43-1	139.05678:6956 140.06013:41148 141.06349:3303	0	2.58e-05	0.000512331	0.00021429	0.000402115	0.00019271	0.00186631	0.000168319	0.000357119	0.000894501	0.000600499	0.000437382	0.000721811	0.000506967	0.000332519	0.000798772	4.07e-05	0.000103942	0.000577407	0.00120458	0.000252489	0.00157376	0.00119743	0.000762874	0.000553193	0.000280877	0.000978642	0.000721815	0.00197692
89	1.1	140.06	Unknown	0	0.25	dropped	dropped	FALSE	No record	No record	No record	No record	No record	-1	-1	-1	-1	-1	SEPTLIPPOS_01-37-2	140.06639:295085 141.06974:28845 142.0731:2519	0	0.00686442	0.000230723	9.56e-05	0.000178912	0.00219368	0.000905451	0.000655439	7.83e-05	0.000649817	0.00168082	0.000179742	0.000242635	0.000143195	0.0011179	0.00030722	0.0121637	0.00149485	0.000134447	0.000252187	0.000553328	0.000220326	0.000297966	0.000513716	0.000158959	7.72e-05	0.000350246	0.000520451	0.000314564
90	1.08	141.065	Unknown	0	0.0555556	dropped	dropped	FALSE	No record	No record	No record	No record	No record	-1	-1	-1	-1	-1	SEPTLIPPOS_12-13-2	141.06557:4223 142.06892:324 143.07228:3352	0	0.000788274	0.000288434	0.000233932	0.000436425	7.62e-05	0.000906995	0.000230182	0.000386985	0.000581941	0.000279452	2.96e-05	0.000479747	0.000887613	3.86e-05	0.00036264	0.00131548	9.04e-05	0.000791526	0.000467271	0.000172734	0.001116	0.000231752	0.00107617	0.000988239	0.000245986	0.00076375	0.000823592	0.00148116
91	1.05	143.08	Unknown	0	0.444444	dropped	dropped	FALSE	No record	No record	No record	No record	No record	-1	-1	-1	-1	-1	SEPTLIPPOS_03-02-2	143.08125:9422 144.0846:3937 145.08796:394	0	7.61e-05	0.00116932	0.000444529	0.000544346	0.00051725	0.000850203	0.000407799	0.00070721	0.000587665	0.000112316	0.000900448	0.000627728	0.000799533	0.000310485	0.000687951	4.87e-05	0.000398553	0.00136807	0.00110987	0.000323567	0.00104071	0.000519198	0.00126646	0.000700674	0.000372322	0.00156285	0.0012085	0.00113769
92	1.1	144.092	Unknown	0	0.0277778	retained	retained	FALSE	No record	No record	No record	No record	No record	-1	-1	-1	-1	-1	SEPTLIPPOS_01-37-2	144.0843:4896 145.08765:1552 146.09101:0	0	0.000113885	0.00131905	0.000366257	0.000505419	0.000896628	0.00148639	0.000386925	0.000603077	0.000581808	0.00434053	0.00183585	0.000389092	0.000650161	0.00050693	0.000630103	0.00108957	0.000450358	0.000589098	0.000790036	0.000601883	0.00133062	0.000872086	0.000747051	0.000446473	0.000365344	0.00093771	0.00058752	0.00149435
93	1.12	145.104	Unknown	0	0.0416667	dropped	dropped	FALSE	No record	No record	No record	No record	No record	-1	-1	-1	-1	-1	SEPTLIPPOS_19-43-1	145.10539:4635 146.10874:11151 147.1121:1259	0	7.77e-05	0.000213471	5.52e-05	5.07e-05	0.000114325	0.000156349	4.17e-05	4.87e-05	0.000137389	0.00040011	0.000323713	3.98e-05	6.41e-05	0.000105271	6.36e-05	0.000113762	0.000116521	5.28e-05	6.23e-05	5.72e-05	6.84e-05	0.000110152	8.78e-05	5e-05	4.04e-05	9.49e-05	5.39e-05	0.000144676
94	1.08	146.08	Unknown	0	0.0833333	dropped	dropped	FALSE	No record	No record	No record	No record	No record	-1	-1	-1	-1	-1	SEPTLIPPOS_03-02-2	146.07874:14670 147.08209:1394 148.08545:3718	0	3.72e-05	0.00182073	1.15e-05	1.5e-05	3.81e-05	3.67e-05	3.26e-05	1.74e-05	3.63e-05	1.43e-05	0.00159838	1.9e-05	3.21e-05	1.94e-05	2.65e-05	1.94e-05	6.02e-05	1.19e-05	3.22e-05	3.55e-05	2.49e-05	3.3e-05	2.05e-05	2.63e-05	8.58e-06	4.98e-05	2e-05	2.54e-05
95	1.08	146.116	Unknown	0	0.236111	dropped	dropped	FALSE	No record	No record	No record	No record	No record	-1	-1	-1	-1	-1	SEPTLIPPOS_57-04-1	146.11497:22285 147.11832:2834 148.12168:1962	0	0.000135135	0.00151738	0.000323576	0.000733238	0.00226524	0.000674189	0.000543669	0.000809746	0.000609909	0.00110005	0.00131643	0.00062849	0.0015978	0.00161501	0.00115915	0.000202912	0.00299294	0.00138517	0.000814585	0.00046944	0.00202202	0.000314365	0.000721735	0.000891517	0.000224615	0.000413969	0.000701178	0.00215812
96	1.12	147.013	Unknown	0	0.152778	retained	retained	FALSE	No record	No record	No record	No record	No record	-1	-1	-1	-1	-1	SEPTLIPPOS_57-04-1	147.01387:5763 148.01722:2180 149.02058:218	0	8.58e-06	0.000482855	3.78e-05	1.71e-05	0.000615105	4.38e-05	0.00017553	7.22e-05	1.65e-05	2.07e-05	0.000466918	1.9e-05	2.19e-05	0.000431015	2.08e-05	1.51e-05	0.000871204	2.66e-05	2.73e-05	5.33e-05	2.49e-05	5.94e-05	5.06e-05	5.18e-05	2.24e-05	3.91e-05	1.97e-05	3.02e-05
97	5.53	147.063	Unknown	0	0.0555556	retained	retained	FALSE	No record	No record	No record	No record	No record	-1	-1	-1	-1	-1	SEPTLIPPOS_01-37-2	147.06482:4920 148.06817:0 149.07153:0	0	0.000114457	0.000690306	0.000378071	0.000384523	0.000565446	0.00112408	0.000488448	0.000299462	0.000727508	0.0002141	0.000424375	0.000503173	0.000730437	0.000309371	0.000478149	0.000203498	0.000224765	0.000738916	0.000514695	0.000741558	0.000731956	0.000765183	0.000933761	0.000918452	0.000458388	0.00140052	0.000517168	0.000738223
98	2.15	147.116	Unknown	0	0.513889	retained	retained	FALSE	No record	No record	No record	No record	No record	-1	-1	-1	-1	-1	SEPTLIPPOS_32-20-1	147.11423:9442 148.11758:2093 149.12094:317	0	2.44e-05	5.08e-05	0.000592509	0.000714758	1.66e-05	0.000987129	0.000589781	0.000543584	0.000718522	1.02e-05	5.48e-05	0.00119848	0.00104086	1.43e-05	0.0012444	4.83e-05	1.49e-05	0.000962101	0.000769645	0.000657258	0.00096159	0.00146075	0.000629962	0.000669569	0.00109937	0.0015689	0.000540619	0.000925415
99	1.09	148.001	Unknown	0	0.0277778	dropped	dropped	FALSE	No record	No record	No record	No record	No record	-1	-1	-1	-1	-1	SEPTLIPPOS_03-02-2	148.00099:8575 149.00434:0 150.0077:1395	0	1.47e-05	0.00106421	4.28e-06	0	0.000490295	2.32e-05	2.92e-05	3.19e-06	2.94e-06	9.32e-06	0.0014712	1.49e-05	0	0.000286928	2.41e-05	0	0.000348734	0	1.1e-05	3.1e-06	0	2.2e-05	2.28e-05	0	2.41e-05	3.49e-05	2.35e-06	3.3e-06
100	1.23	148.095	Unknown	0	0.194444	retained	retained	FALSE	No record	No record	No record	No record	No record	-1	-1	-1	-1	-1	SEPTLIPPOS_58-01-1	148.09412:13598 149.09747:879 150.10083:176	0	6.53e-05	0.000860649	0.000302605	0.000427691	0.00121251	0.000682216	0.000203425	0.000187024	0.000332678	0.000283207	0.00176249	0.000170264	0.000599055	0.000753162	0.000421524	0.000122187	0.00176904	0.000275605	0.000258603	0.000198355	0.00061704	0.000368822	0.00023882	0.000337303	0.000115869	0.000495833	0.000307518	0.000675311
101	5.35	149.023	Unknown	0	0.0138889	retained	retained	FALSE	No record	No record	No record	No record	No record	-1	-1	-1	-1	-1	SEPTLIPPOS_01-37-2	149.02284:6353 150.02619:1122 151.02955:112	0	0.000147796	0.000175121	0.000163634	8.7e-05	0.000336003	0.000176967	0.000172684	0.000130965	0.000169446	0.000173956	0.00019142	0.0004428	0.000478279	0.000111309	0.000165658	0.00034832	0.000147802	0.000169953	0.000107821	0.000139262	0.000185894	0.000180389	0.00041899	0.000155898	0.00011427	0.000398155	9.69e-05	0.000219134
102	3.81	149.131	Unknown	0	0.0972222	retained	retained	FALSE	No record	No record	No record	No record	No record	-1	-1	-1	-1	-1	SEPTLIPPOS_35-33-1	149.12943:5990 150.13278:1099 151.13614:157	0	4.56e-06	1.13e-05	0.00017279	0.000140484	3.98e-05	0.00102451	0.00084596	0.000142145	0.000820705	6.47e-06	1.37e-05	0.000528503	0.000269514	4.23e-06	0.000589441	0	2.98e-06	0.000503147	0.000182026	0.000803751	0.000246309	0.000477118	0.000911609	0.000620532	0.000870899	0.00110004	0.000484962	0.000249766
103	1.13	150.675	Unknown	0	0.0555556	retained	retained	FALSE	No record	No record	No record	No record	No record	-1	-1	-1	-1	-1	SEPTLIPPOS_51-10-2	150.67374:3236 151.67709:0 152.68045:160	0	0	5.77e-05	0.000443542	0.000443162	0	0	0.000587314	0.000539352	0	5.7e-06	7.18e-05	0.000465463	0.00101683	2.31e-06	0.000358424	1.2e-05	0	0.000578056	0.000405061	0.000640935	0.000795963	0.000445557	0.000739456	0.00052585	0.000468292	0.00151727	0.000574544	0.00093945
104	1.18	151.033	Unknown	0	0.0555556	dropped	dropped	TRUE	No record	No record	No record	No record	No record	-1	-1	-1	-1	-1	SEPTLIPPOS_30-08-1	151.03189:3547 152.03524:1166 153.0386:437	58.06726:143 59.0752:72 66.01868:31 68.98401:123 76.07597:72 78.78497:10	0.000112172	0.00042868	0.000480961	0.000267494	0.000310598	0.000350497	0.000754317	0.000401519	0.000405788	0.000229553	0.000385056	0.000377475	0.000495877	0.000213661	0.000385531	0.000262467	0.000134727	0.000419794	0.000397529	0.000732803	0.00051332	0.000474333	0.000613084	0.000489936	0.000355022	0.00120237	0.000298138	0.000466308
105	1.12	151.143	Unknown	0	0.736111	retained	retained	TRUE	No record	No record	No record	No record	No record	-1	-1	-1	-1	-1	SEPTLIPPOS_06-21-2	151.144:299264 152.14735:30214 153.15071:1992	55.88731:31 56.05206:600 57.06055:123 57.89316:605 57.92109:75 57.95225:45 58.02212:55 58.06837:45106 58.20937:133 58.25892:31 58.26862:61 58.31496:92 58.35485:41 58.38505:408 58.39584:312 58.41202:60 58.42173:45 58.44115:98 58.45626:174 58.46597:80 58.47676:83 58.48324:94 58.4962:76 58.51671:109 58.53291:100 58.55775:34 58.57396:111 58.59124:54 58.60313:31 58.6215:61 58.63015:51 58.6442:41 58.65…	1.85e-05	0.00108846	0.0441965	0.0386742	0.000499841	0.000278551	0.0435014	0.0397761	8.96e-05	7.51e-06	0.00173827	0.0337842	0.0613273	6.61e-05	0.0267291	4.07e-05	0.000691126	0.0489168	0.0386631	0.0376832	0.0542316	0.0282347	0.0589121	0.0483609	0.0418783	0.0970689	0.0434941	0.0582624
106	1.11	152.028	Unknown	0	0.0277778	dropped	dropped	FALSE	No record	No record	No record	No record	No record	-1	-1	-1	-1	-1	SEPTLIPPOS_25-20-2	152.021:3548 153.02435:204 154.02771:0	0	4.71e-05	0.000170405	0.000171609	0.000153585	6.97e-05	0.00031549	0.000581052	0.000168498	0.000215897	7.62e-05	0.000134954	0.000245682	0.000192373	7.45e-05	0.000534388	5.38e-05	9.05e-05	0.00026911	0.000177981	0.000301045	0.000219693	0.000188434	0.000246837	0.000216298	0.000209931	0.000445133	0.000204178	0.000288173
107	1.07	152.071	Unknown	0	0.486111	dropped	dropped	TRUE	No record	No record	No record	No record	No record	-1	-1	-1	-1	-1	SEPTLIPPOS_12-13-2	152.06764:4863 153.07099:216 154.07435:16654	51.02298:31 51.03508:20 58.0647:133 59.07479:41 63.02393:31 65.04015:446 66.04582:31 67.04303:31 68.0512:20 69.98852:20 77.03777:123 78.03339:61 79.05423:92 80.04887:51 81.05608:31 86.46986:10 91.04162:82 91.77039:21 92.05053:541 92.08575:11 93.05683:20 104.05334:20 106.06738:251 106.74739:31 107.07141:643 108.07724:20 124.07307:20 134.06062:164 152.07057:174	5.6e-05	0.000642229	0.000528857	0.00046013	0.000974858	0.00104447	0.000272499	0.00042308	0.000598951	0.00298251	0.000674892	0.000657819	0.000958035	0.000353723	0.00134168	7.35e-05	0.000513036	0.00127908	0.000688353	0.000240505	0.000976417	0.000515814	0.000860554	0.000888405	0.000281749	0.00118237	0.000574857	0.00110655
108	1.1	152.146	Unknown	0	0.0833333	dropped	dropped	FALSE	No record	No record	No record	No record	No record	-1	-1	-1	-1	-1	SEPTLIPPOS_08-28-1	152.147:31477 153.15035:4253 154.15371:500	0	9.24e-06	9.77e-05	0.00541011	0.00392725	3.81e-05	3.26e-05	0.00537558	0.00468247	1.96e-05	2.07e-06	0.000323713	0.00461026	0.00651061	0.000126405	0.00279871	2.04e-05	0.000138368	0.00655325	0.00419553	0.0053529	0.00748243	0.00367507	0.0061224	0.00618695	0.00460147	0.0155318	0.00532161	0.00605292
109	1.15	152.945	Unknown	0	0.0277778	dropped	dropped	FALSE	No record	No record	No record	No record	No record	-1	-1	-1	-1	-1	SEPTLIPPOS_19-43-1	152.94543:6322 153.94878:0 154.95214:80	0	2.91e-05	1.82e-05	6.38e-05	3.47e-05	3.45e-05	8.81e-06	4.52e-05	5.41e-05	3.3e-05	0.000545744	1.18e-05	7.16e-05	9.18e-05	1.94e-05	2.65e-05	8.09e-05	2e-05	7.34e-05	9.35e-05	3.55e-05	0.000112381	4.46e-05	5.02e-05	7.16e-05	3.81e-05	8.84e-05	0.000100057	5.42e-05
110	1.22	153.09	Unknown	0	0.0555556	retained	retained	TRUE	No record	No record	No record	No record	No record	-1	-1	-1	-1	-1	SEPTLIPPOS_19-43-1	153.09036:6572 154.09371:2297 155.09707:9674	50.0204:18 51.02576:33 52.0289:3 53.04078:18 55.05606:66 57.03852:13 63.02699:10 64.03171:5 65.03983:151 66.04435:23 67.05657:56 68.01711:8 69.03371:15 69.07125:8 70.98248:15 71.05386:5 77.03986:115 78.04048:8 79.05509:41 80.0573:8 81.03279:5 81.0544:8 81.06965:10 83.04779:10 91.05732:181 91.43892:5 92.05006:23 92.0609:15 93.05363:31 93.06725:8 95.05096:26 97.06948:13 103.05589:5 105.07043:13 107…	1.85e-05	0.000151912	2.76e-05	3.32e-05	3.45e-05	6.53e-05	6.53e-05	5.22e-05	3.47e-05	0.00056737	5.91e-05	3.81e-05	6.41e-05	1.51e-05	2.41e-05	2.02e-05	1.26e-05	6.82e-05	4.09e-05	4.71e-05	4.31e-05	3.16e-05	7.59e-05	3e-05	4.83e-05	5.12e-05	7.6e-05	5.23e-05
111	1.07	154.056	Unknown	0	0.791667	dropped	dropped	TRUE	No record	No record	No record	No record	No record	-1	-1	-1	-1	-1	SEPTLIPPOS_06-21-2	154.05785:7594 155.0612:647 156.06456:647	58.06729:51 59.07306:20 59.09259:10 61.08183:10 63.05915:10 72.08414:10 76.07988:20 77.07923:10 78.0901:10 108.05896:10 154.05562:10	4.62e-05	0.000648636	0.00112157	0.000942858	0.000163432	0.00217457	0.000708774	0.000988925	0.00182574	0.00141367	0.000453799	0.00103339	0.00124011	0.000143615	0.00104323	7.18e-05	3.46e-05	0.000951926	0.000992244	0.000633832	0.00108505	0.00129363	0.0010297	0.00111618	0.00101049	0.00197914	0.000932169	0.00108137
112	1.1	154.082	Unknown	0	0.0416667	dropped	dropped	FALSE	No record	No record	No record	No record	No record	-1	-1	-1	-1	-1	SEPTLIPPOS_24-05-1	154.08168:7326 155.08503:459942 156.08839:44760	0	7.53e-05	0.000346022	0.000118886	9.73e-05	0.000626801	0.000361236	0.000179325	0.00018399	0.000473174	0.000553293	0.00028469	0.000103987	0.000162721	0.000737273	0.000144875	7.18e-05	8.74e-05	0.000131199	7.8e-05	0.000204347	0.000197723	8.08e-05	0.000122786	0.000119372	0.000144945	7.81e-05	8.15e-05	0.000217014
113	1.1	154.601	Unknown	0	0.166667	retained	retained	FALSE	No record	No record	No record	No record	No record	-1	-1	-1	-1	-1	SEPTLIPPOS_03-02-2	154.60048:6740 155.60383:788 156.60719:394	0	0	0.000836556	7.13e-05	3.26e-05	0.00071572	0.000220994	6.41e-05	6.31e-05	5e-05	9.12e-05	0.0007141	8.21e-05	0.000202497	0.000505911	0.000157074	3.31e-05	0.000536259	0.000119075	8.98e-05	8.78e-05	0.000267433	6.81e-05	0.000132068	0.000306491	5.6e-05	6.98e-05	8.85e-05	0.000331765
114	1.1	154.713	Unknown	0	0.0138889	retained	retained	FALSE	No record	No record	No record	No record	No record	-1	-1	-1	-1	-1	SEPTLIPPOS_57-04-1	154.71312:3074 155.71647:218 156.71983:872	0	0	3.8e-05	2.94e-05	1.5e-05	0	0	2.16e-05	1.72e-05	0	0	0	3.58e-05	2.87e-05	0	4.82e-05	0	2.91e-05	2.62e-05	1.62e-05	1.78e-05	0	1.35e-05	2.53e-05	5.26e-05	4.48e-05	3.91e-05	1.86e-05	0
115	4.44	155.006	Unknown	0	0.0138889	retained	retained	FALSE	No record	No record	No record	No record	No record	-1	-1	-1	-1	-1	SEPTLIPPOS_25-20-2	155.00648:4619 156.00983:0 157.01319:152	0	3.58e-05	1.53e-05	0.00059945	0.000122144	2.23e-05	0.00115479	0.000460743	0.000806392	0.000568038	9.58e-06	9.9e-06	0.000378998	0.000707294	2.82e-05	0.000695613	2.43e-05	2.58e-05	0.000342287	0.000237401	0.000362618	0.000394602	0.000590209	0.000513294	0.000227317	0.000525554	0.000405597	0.000369115	0.000276863
116	2.3	155.079	Unknown	0	0.0277778	retained	retained	FALSE	No record	No record	No record	No record	No record	-1	-1	-1	-1	-1	SEPTLIPPOS_58-01-1	155.07854:10783 156.08189:1281 157.08525:236	0	2.2e-05	0.00180135	0.000194057	9.02e-05	0.00146376	0.000152484	0.00011139	0.000150769	8.51e-05	4.46e-05	0.0012069	8.08e-05	0.000143918	0.000570938	0.000110991	6.28e-05	0.000982148	0.000102405	0.000141018	0.000119633	0.000204906	0.000144187	0.000134811	0.000126514	9.16e-05	0.000130703	7.44e-05	0.000149153
117	0.48	155.081	Unknown	0	0.0555556	retained	retained	FALSE	No record	No record	No record	No record	No record	-1	-1	-1	-1	-1	SEPTLIPPOS_08-28-1	155.08101:8580 156.08436:2081 157.08772:646	0	1.09e-05	0.000105867	3.62e-05	0.00107043	3.32e-05	0.000633558	2.52e-05	2.14e-05	2.36e-05	9.32e-06	1.58e-05	3.29e-05	0.000111615	1.86e-05	0.000134936	1.16e-05	2.42e-05	0.000299853	2.54e-05	2.67e-05	3.4e-05	2.85e-05	4.89e-05	0.000100395	2.01e-05	8.09e-05	2.31e-05	2.59e-05
118	1.07	155.081	Unknown	0	0.930556	dropped	dropped	TRUE	No record	No record	No record	No record	No record	-1	-1	-1	-1	-1	SEPTLIPPOS_06-21-2	155.07925:11478 156.0826:2434 157.08596:1123	54.03712:92 55.04522:31 56.05523:51 66.03484:10 67.04122:51 67.8504:21 68.05171:437 69.04395:20 78.03397:20 81.04651:31 82.06635:41 93.05207:20 94.05013:61 94.76472:21 95.06039:455 95.08105:11 107.0649:10 109.07678:1096 110.07716:93 110.08308:326 110.21049:11 111.09251:20 116.28641:10 137.07095:51 137.98807:10 155.08229:133	0.000243816	0.00160147	0.00169515	0.00137938	0.0649696	0.0104469	0.00260493	0.00252192	0.00342477	0.00564079	0.0585213	0.00299074	0.00924347	0.0396942	0.00711438	0.000907668	0.000538731	0.00497656	0.00377796	0.00265087	0.0116543	0.00388858	0.00580399	0.0114949	0.00134996	0.00420804	0.00423959	0.0519643
119	1.05	155.607	Unknown	0	0.0138889	retained	retained	FALSE	No record	No record	No record	No record	No record	-1	-1	-1	-1	-1	SEPTLIPPOS_53-02-1	155.60667:3328 156.61002:883 157.61338:663	0	1.4e-06	0.000214092	1.89e-05	3.42e-05	0.000245225	8.81e-06	3.99e-06	1.72e-05	0	5.7e-06	0.000394812	3.47e-05	2.94e-05	0.000160422	1.9e-05	1.66e-05	0.000173291	2.45e-05	1.62e-05	1.98e-05	6.27e-05	3.19e-05	2.53e-05	3.61e-05	2.27e-05	7.81e-05	2e-05	6.9e-05
120	1.11	156.041	Unknown	0	0.319444	dropped	dropped	TRUE	No record	No record	No record	No record	No record	-1	-1	-1	-1	-1	SEPTLIPPOS_01-37-2	156.04132:88017 157.04467:7915 158.04803:13310	56.05018:20 58.07076:20 68.05084:20 69.05598:41 80.05109:20 81.04561:20 82.06289:20 84.07635:10 94.06837:20 95.06222:20 96.06683:31 109.08025:10 110.08064:112 112.0503:20 156.08495:41 156.10786:20	0.00204749	0.000122001	0.000118886	0.000240171	0.000104565	0.00135573	0.000919884	0.000106689	0.00102312	0.00172491	0.000168065	0.000286439	0.000159105	0.000196754	0.000283877	0.00417686	0.000182063	0.000157612	0.000524991	0.000771195	0.000225396	0.000515263	0.000755411	0.000368115	0.000135786	0.000645141	0.000571632	0.000199813
121	1.05	156.084	Unknown	0	0.111111	dropped	dropped	FALSE	No record	No record	No record	No record	No record	-1	-1	-1	-1	-1	SEPTLIPPOS_53-02-1	156.08247:62788 157.08582:15218 158.08918:663	0	7.16e-05	0.0136785	0.000359463	0.000573041	0.0119254	0.00232591	0.000700602	0.000697947	0.000502615	0.00111574	0.00720268	0.000735524	0.00294248	0.00902722	0.00227253	0.000213607	0.00857799	0.00150403	0.00111838	0.000694449	0.00372991	0.000713665	0.00158461	0.00390113	0.000323329	0.00114609	0.00124758	0.00153127
122	1.11	157.044	Unknown	0	0.0277778	dropped	dropped	FALSE	No record	No record	No record	No record	No record	-1	-1	-1	-1	-1	SEPTLIPPOS_01-37-2	157.04451:8388 158.04786:6977 159.05122:776	0	0.00019512	4.27e-05	1.89e-05	1.98e-05	6.91e-05	8.76e-05	8.77e-05	1.8e-05	8.96e-05	0.000108259	4.85e-05	3.81e-05	5.74e-05	4.41e-05	3.8e-05	0.000506913	5.4e-05	2.66e-05	6.83e-05	5.64e-05	2.49e-05	4.46e-05	7.41e-05	7.9e-05	4.54e-05	4.98e-05	7.88e-05	5.42e-05
123	1.09	157.096	Unknown	0	0.25	dropped	dropped	TRUE	No record	No record	No record	No record	No record	-1	-1	-1	-1	-1	SEPTLIPPOS_45-03-2	157.097:9937 158.10035:1536 159.10371:0	54.03595:41 55.04192:41 56.05189:72 57.05931:31 58.07355:20 60.04459:20 67.04669:31 68.04906:217 69.05417:72 70.06783:194 73.16643:10 80.05402:20 81.05744:20 82.06455:20 84.07413:20 94.05217:31 95.06106:293 96.06287:92 97.07133:72 102.04712:10 109.07732:413 110.07917:143 111.07964:121 111.09006:836 112.09062:92 131.05365:10 137.07123:41 139.07991:31 157.0946:184	0.000280518	0.000784134	0.000241464	0.000428814	0.00156445	0.00108228	0.000240239	0.000440809	0.000560985	0.000277186	0.00183898	0.000690577	0.000504315	0.00102825	0.000686727	0.000172365	0.00121304	0.000682193	0.000786549	0.00029278	0.00138385	0.000883379	0.000979753	0.000990892	0.000259651	0.00104236	0.000810146	0.0018035
124	1.1	158.037	Unknown	0	0.0833333	dropped	dropped	FALSE	No record	No record	No record	No record	No record	-1	-1	-1	-1	-1	SEPTLIPPOS_01-37-2	158.0385:15181 159.04185:0 160.04521:3608	0	0.00035314	6.6e-05	9.57e-05	4.49e-05	0.00012269	0.000111678	0.000153707	3.93e-05	0.000134445	0.000159625	4.4e-05	4.46e-05	4.63e-05	4.21e-05	6.2e-05	0.000508277	5.83e-05	4.55e-05	0.000124699	9.9e-05	2.49e-05	5.57e-05	7.53e-05	7.16e-05	2.41e-05	0.000156285	6.75e-05	5.42e-05
125	1.1	158.115	Unknown	0	0.25	dropped	dropped	TRUE	No record	No record	No record	No record	No record	-1	-1	-1	-1	-1	SEPTLIPPOS_03-02-2	158.11658:17261 159.11993:1576 160.12329:25165	54.03631:20 55.02031:15 55.05592:31 56.01637:10 56.05229:185 57.03627:20 57.88911:11 58.06754:612 58.95945:5 60.08554:10 65.03864:31 67.04613:31 67.05538:97 68.05201:72 69.03487:10 69.05598:15 69.07359:31 70.06731:215 71.07529:117 72.04732:36 72.08327:31 74.05976:26 77.03992:10 79.05141:10 80.04856:10 81.05577:5 82.04882:10 82.06673:117 83.07623:20 84.04788:10 84.08283:77 85.06555:15 86.09327:5 9…	0.000154146	0.00214232	0.000159351	0.000224575	0.000813305	0.000732417	0.000229802	0.000299462	0.000468758	0.000399786	0.00117797	0.000350431	0.000783713	0.000340249	0.000686276	0.00026254	0.000465254	0.000519168	0.000432539	0.000212818	0.0012438	0.000308796	0.000489455	0.000916207	0.000126482	0.00052095	0.000451975	0.00129124
126	1.06	159.121	Unknown	0	0.0138889	retained	retained	FALSE	No record	No record	No record	No record	No record	-1	-1	-1	-1	-1	SEPTLIPPOS_03-02-2	159.12106:4142 160.12441:8422 161.12777:3253	0	1.85e-05	0.000514084	4.76e-05	3.47e-05	0.000127647	0.000134014	5.22e-05	4.14e-05	8.96e-05	5.44e-05	0.000238572	3.9e-05	8.68e-05	4.47e-05	7.7e-05	3.69e-05	6.92e-05	5.26e-05	5.86e-05	3.97e-05	2.87e-05	6.68e-05	7.53e-05	0.000108761	2.12e-05	7.12e-05	6.16e-05	0.000194158
127	1.08	160.037	Unknown	0	0.0277778	dropped	dropped	TRUE	No record	No record	No record	No record	No record	-1	-1	-1	-1	-1	SEPTLIPPOS_19-43-1	160.03671:4249 161.04006:726 162.04342:609	55.04663:20 56.05136:41 58.06765:380 58.95522:112 59.07667:41 60.08126:10 67.04039:20 69.03958:10 70.0685:31 72.08445:20 82.06533:92 83.0761:41 88.07429:72 98.09718:41 99.97818:20 102.05807:41 102.09373:31 114.09123:92 116.04304:20 160.09506:123	8.39e-05	0.000876845	0.000350602	0.000206609	0.000152433	0.000696484	0.000380663	0.000313038	0.000353286	0.000366813	0.000536418	0.000285677	0.000299889	0.000242445	0.000434777	0.00011933	0.000103776	0.00018186	0.000493494	0.000251663	0.000439385	0.000567776	0.00022574	0.000232011	0.000217491	0.000505601	0.000181665	0.000472435
128	1.21	160.095	Unknown	0	1	dropped	dropped	TRUE	No record	No record	No record	No record	No record	-1	-1	-1	-1	-1	SEPTLIPPOS_01-37-2	160.0948:56596 161.09815:8916 162.10151:15505	50.01723:1 51.02458:2 53.00568:4 53.04165:9 54.03839:15 54.05603:1 54.85395:2 55.0444:46 55.05697:29 56.05124:90 56.07237:2 56.36662:1 56.70945:1 56.90735:1 57.03627:17 57.05973:35 57.08106:2 57.89448:11 58.03204:33 58.06861:1287 58.11272:3 58.22792:2 58.26132:2 58.27641:2 58.30874:2 58.32275:2 58.33245:2 58.34647:2 58.39608:3 58.41658:2 58.44032:2 58.49644:3 58.51588:2 58.56448:3 58.57313:2 58.6…	0.00131658	0.0216785	0.00185222	0.00155371	0.000560073	0.00101402	0.000606504	0.00169123	0.00227194	0.001202	0.00620703	0.00241166	0.0030873	0.000794513	0.00220849	0.000867773	0.000529732	0.00166677	0.0019616	0.00127727	0.000809047	0.00244309	0.002	0.00234787	0.00136029	0.00228901	0.0021062	0.00323111
129	1.82	161.132	Unknown	0	0.0416667	retained	retained	TRUE	No record	No record	No record	No record	No record	-1	-1	-1	-1	-1	SEPTLIPPOS_03-02-2	161.13242:3815 162.13577:855 163.13913:190	51.02559:31 58.06861:20 59.07114:20 59.08199:20 65.04092:72 67.05423:31 77.03992:123 79.05141:20 83.07236:20 84.07247:20 89.04154:10 91.05618:143 102.04272:10 103.05337:31 104.05747:10 105.06934:51 115.04813:41 115.05267:41 117.07224:51 119.08781:31 128.06703:31 131.08952:20 133.09967:20 161.09789:20	1.14e-05	0.000473507	8.43e-05	5.85e-05	2.65e-05	9.86e-05	8.63e-05	7.47e-05	3.6e-05	6.3e-06	0.000607221	0.000216353	0.000149221	1.34e-05	0.00023418	6.57e-05	2.2e-05	0.000163241	7.84e-05	6.86e-05	9.34e-05	0.000234382	0.000115824	8.18e-05	0.000133024	0.000265126	5.63e-05	0.000131009
130	1.09	161.61	Unknown	0	0.0138889	retained	retained	FALSE	No record	No record	No record	No record	No record	-1	-1	-1	-1	-1	SEPTLIPPOS_90-05-2	161.61034:3289 162.61369:298 163.61705:0	0	9.31e-06	0.000115423	4.76e-05	2.53e-05	0.000735365	4.64e-05	2.09e-05	1.8e-05	3.42e-05	6.57e-05	3.98e-05	1.92e-05	9.21e-05	0.00030766	3.33e-05	1.66e-05	0.00039607	5.85e-05	2.73e-05	2.19e-05	5.7e-05	1.49e-05	2.22e-05	5.67e-05	2.02e-05	3.49e-05	2.72e-05	7.56e-05
131	1.08	162.029	Unknown	0	0.0833333	dropped	dropped	FALSE	No record	No record	No record	No record	No record	-1	-1	-1	-1	-1	SEPTLIPPOS_11-06-2	162.0295:7081 163.03285:264 164.03621:0	0	3.69e-05	0.000173135	8.3e-05	1.71e-05	0.00109697	5.93e-05	0.000104939	3.19e-05	6.72e-05	4.84e-05	0.000143823	4.91e-05	5.3e-05	0.000701935	4.82e-05	5.54e-05	0.000759028	4.55e-05	5.3e-05	9.38e-05	3.51e-05	5.57e-05	5e-05	4.22e-05	8.96e-05	0.000199077	2.25e-05	3.18e-05
132	1.18	162.1	Unknown	0	0.180556	dropped	dropped	TRUE	No record	No record	No record	No record	No record	-1	-1	-1	-1	-1	SEPTLIPPOS_35-33-1	162.11002:5275 163.11337:312 164.11673:312	55.02211:3 56.05092:6 57.03701:29 57.06153:3 58.06827:105 59.07621:19 59.90148:3 60.08297:54 60.95048:4 72.08389:9 73.02896:3 85.02959:22 89.03933:1 96.06719:1 102.09151:22 103.03932:15 116.11057:16 160.0849:1 162.10767:10	0.00100403	0.000396582	0.00082836	0.00137328	0.0604956	0.00523534	0.0021538	0.00169216	0.00113346	0.00408231	0.00265401	0.00113966	0.00520828	0.0242947	0.00355788	0.00156345	0.0476825	0.00432438	0.0017077	0.00253109	0.00545006	0.00228596	0.0031747	0.00573823	0.000766833	0.00201449	0.00229396	0.00628303
133	1.08	163.114	Unknown	0	0.0416667	dropped	dropped	FALSE	No record	No record	No record	No record	No record	-1	-1	-1	-1	-1	SEPTLIPPOS_24-05-1	163.11333:31145 164.11668:1665 165.12004:0	0	0.00010417	0.000428059	0.00016644	0.000253521	0.00760337	0.000664055	0.000281987	0.000281734	0.000163558	0.000737522	0.000473449	0.000287201	0.000829998	0.00313451	0.00069742	0.000244886	0.00322429	0.000537354	0.00030003	0.000301458	0.000768713	0.000299049	0.000417302	0.000932532	0.000147562	0.000277685	0.000361455	0.000706414
134	8.05	163.146	Unknown	0	0.0277778	retained	retained	TRUE	No record	No record	No record	No record	No record	-1	-1	-1	-1	-1	SEPTLIPPOS_19-43-1	163.14639:5104 164.14974:1370 165.1531:260	50.0194:20 51.02777:26 53.03769:15 53.04181:26 55.05815:61 57.07265:10 65.03869:31 67.05772:107 69.07243:15 77.03986:102 78.05296:10 79.05634:107 80.06236:10 81.06965:66 83.08511:10 91.05328:51 93.07133:31 95.08537:31 102.04239:5 105.02991:10 105.07187:10 107.09277:10 121.09982:10 163.14761:10	8.37e-06	1.45e-05	2.53e-05	2.26e-05	1.74e-05	3.22e-05	1.97e-05	1.34e-05	2.13e-05	0.000440669	1.89e-05	2.44e-05	4.97e-05	1.47e-05	1.66e-05	8.2e-06	1.72e-05	2.86e-05	1.79e-05	5.12e-05	3.04e-05	2.23e-05	1.77e-05	2.57e-05	1.82e-05	0.000128377	1.86e-05	3.25e-05
135	10.52	163.147	Unknown	0	0.0277778	retained	retained	TRUE	No record	No record	No record	No record	No record	-1	-1	-1	-1	-1	SEPTLIPPOS_19-43-1	163.14639:12060 164.14974:2038 165.1531:0	50.01841:31 51.02677:84 52.03297:5 53.04078:74 54.89278:5 55.05815:171 55.12206:5 63.0225:5 63.7485:3 65.03983:184 66.04779:18 66.85559:5 67.05657:356 69.07243:23 76.80958:8 77.0411:394 77.58225:5 78.05296:10 78.81179:8 79.05634:338 79.08145:5 79.46478:8 79.56674:5 80.06362:10 80.82453:8 81.06965:230 83.08382:10 84.95868:3 91.05463:169 92.06496:10 93.07133:87 95.04958:5 95.08674:92 103.05446:8 10…	1.19e-05	3.64e-05	1.83e-05	2.28e-05	5.76e-05	7.39e-05	6.76e-05	8.18e-05	3.3e-05	0.00104117	1.77e-05	5.64e-05	6.51e-05	5.6e-05	4.73e-05	0	1.99e-05	2.68e-05	5.73e-05	2.17e-05	2.49e-05	2.69e-05	2.81e-05	2.27e-05	1.57e-05	6.42e-05	3.6e-05	8.58e-05
136	10.97	163.147	Unknown	0	0.0277778	retained	retained	TRUE	No record	No record	No record	No record	No record	-1	-1	-1	-1	-1	SEPTLIPPOS_61-43-2	163.14752:7073 164.15087:1889 165.15423:1134	51.02801:41 53.041:26 55.05627:66 65.04111:51 66.04678:10 67.05555:148 69.07137:20 77.03992:118 79.05514:87 81.06968:77 89.04266:5 91.05592:87 93.074:36 95.08253:31 105.06737:10 107.08382:10 119.09623:10 121.09952:20	1.09e-05	2.54e-05	2.38e-05	2.25e-05	3.62e-05	3.41e-05	3.64e-05	4.15e-05	2.18e-05	0.000423818	3e-05	2.4e-05	2.31e-05	1.09e-05	1.66e-05	1.73e-05	2.78e-05	3.29e-05	2.83e-05	4.55e-05	2.03e-05	1.7e-05	2.64e-05	2.59e-05	3.31e-05	4.09e-05	2.47e-05	3.91e-05
137	7.3	163.147	Unknown	0	0.0277778	retained	retained	TRUE	No record	No record	No record	No record	No record	-1	-1	-1	-1	-1	SEPTLIPPOS_19-43-1	163.14819:10681 164.15154:2832 165.1549:131	50.01841:29 51.02576:68 52.03399:3 53.04181:54 55.05606:116 57.07478:5 61.00828:3 63.02699:5 65.04097:97 66.05124:10 67.05772:269 69.07125:17 76.80215:3 77.03986:271 77.06712:2 78.04547:9 78.81179:7 79.05509:255 79.0827:3 79.10907:3 80.06236:9 81.07092:167 83.08382:7 91.05597:160 92.0609:5 93.07133:70 93.40392:3 94.7924:2 95.08537:54 97.10286:3 103.05446:7 105.03136:10 105.06898:24 107.08401:19 1…	5.68e-06	2.04e-05	1.33e-05	1.09e-05	2.56e-05	2.15e-05	5.01e-05	1.44e-05	2.13e-05	0.000922113	1.69e-05	2.32e-05	3.54e-05	1.55e-05	1.31e-05	7.11e-06	1.42e-05	3.03e-05	1.3e-05	2.46e-05	1.52e-05	9.44e-06	2.32e-05	1.24e-05	2.27e-05	3.77e-05	1.63e-05	2.36e-05
138	8.85	163.147	Unknown	0	0.0277778	retained	retained	TRUE	No record	No record	No record	No record	No record	-1	-1	-1	-1	-1	SEPTLIPPOS_19-43-1	163.14819:14174 164.15154:3225 165.1549:473	50.01841:34 51.02677:116 53.04284:75 55.05815:184 55.08224:7 62.01464:7 63.02699:7 65.03983:112 66.04894:20 67.05541:391 67.34702:4 67.54758:7 69.07125:27 69.08298:7 76.81205:14 77.03986:384 77.07207:7 77.56485:7 78.04422:10 78.38629:7 79.05509:341 80.06489:17 81.06837:248 83.08382:10 91.05463:184 92.0609:7 93.06998:92 95.08537:65 103.04729:7 104.06144:7 105.03281:7 105.07187:34 107.08401:44 109.…	1.2e-05	2.66e-05	6.25e-05	2.35e-05	3.59e-05	3.87e-05	2.54e-05	3.11e-05	2.5e-05	0.00122364	2.38e-05	3.69e-05	2.19e-05	2.48e-05	2.8e-05	2.48e-05	1.67e-05	3.46e-05	1.2e-05	2.17e-05	4.75e-05	4.27e-05	2.83e-05	2.69e-05	2.53e-05	5.02e-05	1.31e-05	2.14e-05
139	1.09	164.116	Unknown	0	0.0555556	dropped	dropped	FALSE	No record	No record	No record	No record	No record	-1	-1	-1	-1	-1	SEPTLIPPOS_11-06-2	164.11513:4294 165.11848:528 166.12184:528	0	2.67e-05	0.000128083	4.76e-05	5.25e-05	0.000665258	0.000110819	5.16e-05	6.58e-05	9.09e-05	8.44e-05	0.000166291	5.33e-05	8.2e-05	0.000413258	9.29e-05	8.27e-05	0.000626463	0.000134447	5.16e-05	6.03e-05	0.000140899	9.58e-05	6.08e-05	5.39e-05	4.04e-05	9.91e-05	7.68e-05	0.00010674
140	1.08	165.023	Unknown	0	0.0972222	dropped	dropped	FALSE	No record	No record	No record	No record	No record	-1	-1	-1	-1	-1	SEPTLIPPOS_03-02-2	165.02249:6820 166.02584:465 167.0292:930	0	9.24e-06	0.000846469	6.38e-05	6.51e-05	0.000163587	0.000808323	0.00011955	9.28e-05	0.000470557	1.71e-05	0.000590065	0.000296723	0.000137409	9.57e-05	0.00016626	2.04e-05	4.54e-05	0.000113663	0.000164591	9.26e-05	0.000114282	0.000200501	0.000276373	5.26e-05	0.000111944	0.00010419	0.000148678	0.000135722
141	13.03	165.09	Unknown	0	0.0138889	retained	retained	TRUE	No record	No record	No record	No record	No record	-1	-1	-1	-1	-1	SEPTLIPPOS_01-37-2	165.0896:5927 166.09295:512 167.09631:512	51.0266:46 53.04062:10 55.05801:36 65.03864:41 66.03513:10 67.05423:26 68.01708:5 77.03992:133 78.04679:26 79.05518:46 81.06594:10 83.04792:10 91.05484:72 93.07293:20 103.05624:26 105.07079:10 107.04787:72 109.09942:15 112.0518:5 116.06178:5 119.08781:15 121.06776:41 122.06853:36 124.08717:10 131.05559:10 135.07918:10 137.09312:20 164.05869:5 165.0891:15	0.00013788	2e-05	5.86e-05	4.02e-05	0.000113085	0.000102443	3.34e-05	8.08e-05	5.12e-05	9.39e-05	1.67e-05	6.46e-05	0.000128972	7.59e-05	7.71e-05	0.000245032	0.000137541	3.96e-05	8.69e-05	4.59e-05	7.01e-05	5.94e-05	7.74e-05	0.000125494	5.95e-05	0.000106981	7.88e-05	0.000116636
142	11.1	165.16	Unknown	0	0.0138889	retained	retained	FALSE	No record	No record	No record	No record	No record	-1	-1	-1	-1	-1	SEPTLIPPOS_61-43-2	165.16045:3617 166.1638:0 167.16716:2389	0	0	4.44e-05	1.24e-05	1.35e-05	1.38e-05	2.02e-05	2.24e-05	1.82e-05	9.81e-06	0.000338502	2.45e-05	1.52e-05	2.31e-05	6.04e-06	1.3e-05	1.01e-05	7.61e-06	2.45e-05	1.2e-05	2.07e-05	9.29e-06	1.19e-05	3.25e-05	4.49e-06	1.1e-05	3.02e-05	1.11e-05	1.93e-05
143	1.07	166.085	Unknown	0	0.625	dropped	dropped	TRUE	No record	No record	No record	No record	No record	-1	-1	-1	-1	-1	SEPTLIPPOS_11-06-2	166.0849:32547 167.08825:3940 168.09161:492	50.01664:102 51.02701:309 52.03424:41 53.04:51 54.03672:20 56.05269:31 58.06363:20 62.01494:10 63.02729:20 65.04015:184 66.0355:123 66.04582:51 67.04418:41 71.07444:31 74.02:10 76.80502:31 77.04025:1570 77.50681:20 78.03339:133 78.04461:72 78.79088:21 79.04796:44 79.05549:613 79.07934:11 80.04761:82 80.06276:41 81.05734:82 86.087:10 89.03781:20 91.05508:102 92.04782:232 93.06228:102 93.0759:20 94…	0.000265396	0.00148879	0.000444382	0.000873972	0.00504187	0.00152587	0.00087822	0.000798247	0.000694867	0.00526136	0.00210095	0.00106196	0.00195265	0.00375561	0.00202886	0.00024414	0.00428216	0.00165753	0.000759934	0.000812636	0.00532036	0.000551996	0.000775282	0.00124168	0.000519739	0.00145866	0.00068445	0.00167108
144	1.12	167.089	Unknown	0	0.0277778	dropped	dropped	FALSE	No record	No record	No record	No record	No record	-1	-1	-1	-1	-1	SEPTLIPPOS_61-43-2	167.089:8000 168.09235:1654 169.09571:0	0	2.95e-05	0.000207886	4.16e-05	0.00011653	0.000694468	0.000330954	6.26e-05	8.86e-05	9.75e-05	0.000473566	0.00034825	0.000112747	0.000256256	0.000610893	0.0002015	5.82e-05	0.000782375	0.000158045	0.000261393	6.18e-05	0.000597395	6.73e-05	0.000247048	0.000431577	7.53e-05	0.000243265	0.000212308	0.000550663
145	1.3	167.992	Unknown	0	0.944444	dropped	dropped	TRUE	No record	No record	No record	No record	No record	-1	-1	-1	-1	-1	SEPTLIPPOS_03-02-2	167.99155:37487 168.9949:7505 169.99826:6764	50.01823:82 51.02559:202 52.01754:3 53.04165:48 54.04046:7 56.98938:7 57.99011:51 58.06861:7 58.99739:7 61.0093:17 62.01678:31 63.02467:186 64.02148:78 64.03165:17 64.83957:7 65.0284:14 65.03978:794 65.06483:7 65.09444:4 66.03513:14 66.05005:75 67.97285:20 68.7724:10 68.98093:434 69.98935:7 70.99677:7 74.01603:7 75.02379:17 76.01498:7 76.80222:7 77.04116:624 77.39469:4 78.03432:7 80.05109:275 80.…	0.000408807	0.00465252	0.00241618	0.0016266	0.00482859	0.00389109	0.00488279	0.00221799	0.00769364	4.01e-05	0.00508745	0.00300076	0.00301376	0.00137309	0.00213748	0.000941974	0.00205714	0.00503144	0.00373136	0.00464679	0.00361477	0.00243136	0.00526942	0.00679924	0.00538348	0.017764	0.00274591	0.0041364
146	2.75	168.076	Unknown	0	0.0138889	retained	retained	FALSE	No record	No record	No record	No record	No record	-1	-1	-1	-1	-1	SEPTLIPPOS_65-37-1	168.07578:5673 169.07913:163 170.08249:980	0	0.000115243	0.00012709	7.09e-05	8.23e-05	5.67e-05	6.46e-05	7.99e-05	4.23e-05	6.71e-05	1.3e-05	3.33e-05	9.6e-05	8.9e-05	3.83e-05	6.23e-05	0.000310228	0.000128272	9.76e-05	7.73e-05	0.000101244	0.000106678	7.6e-05	5.7e-05	7.31e-05	6.19e-05	0.000106981	8e-05	6.6e-05
147	1.33	168.077	Unknown	0	0.0833333	dropped	dropped	TRUE	No record	No record	No record	No record	No record	-1	-1	-1	-1	-1	SEPTLIPPOS_01-37-2	168.07571:65142 169.07906:2408 170.08242:17894	50.02222:3 51.02761:9 52.01957:3 53.04062:7 54.03942:2 55.04335:2 56.05124:32 57.06079:5 57.89555:12 57.90307:4 57.99011:3 58.03742:4 58.06754:1014 58.12994:3 58.2818:3 58.32275:3 58.39069:7 58.48241:3 58.52344:2 58.58069:3 58.70609:3 58.89877:5 58.93127:3 58.93994:2 59.07657:179 59.1482:3 59.25138:3 59.37858:3 59.47869:3 59.90076:3 60.08335:102 60.56027:2 62.77502:7 62.96529:385 63.02131:5 63.97…	0.00151537	0.000120512	0.000123464	0.000124265	8.43e-05	0.000215625	0.000150292	0.000108286	9.73e-05	9.63e-05	0.000215809	0.000116366	0.000169953	0.000119763	7.95e-05	0.00311258	0.000121155	0.000150684	9.04e-05	0.000114261	0.000129281	0.000112782	0.000119199	0.000103864	0.000120957	7.81e-05	7.39e-05	9.45e-05
148	1.09	168.145	Unknown	0	0.0138889	retained	retained	TRUE	No record	No record	No record	No record	No record	-1	-1	-1	-1	-1	SEPTLIPPOS_01-37-2	168.14526:6456 169.14861:360 170.15197:0	54.03424:20 55.05592:20 56.97765:10 58.06538:41 59.07766:41 65.03978:41 67.04498:143 68.05084:186 72.07607:10 80.05235:31 81.06213:31 82.06544:61 94.05057:31 107.05518:10 108.73994:21 109.07583:357 109.33398:11 168.12646:20	0.00015018	4.63e-05	4.76e-05	4.68e-05	4.09e-05	0.000464538	9.79e-05	6.96e-05	0.000246482	1.38e-05	3.7e-05	5.31e-05	4.63e-05	4.21e-05	7.24e-05	0.000255508	3.46e-05	7.99e-05	3.24e-05	6.69e-05	4.99e-05	4.08e-05	8.19e-05	5.26e-05	6.88e-05	0.000100004	6e-05	5.44e-05
149	1.32	168.996	Unknown	0	0.0277778	dropped	dropped	FALSE	No record	No record	No record	No record	No record	-1	-1	-1	-1	-1	SEPTLIPPOS_01-37-2	168.9975:3984 170.00085:1252 171.00421:313	0	9.27e-05	0.000931454	0.000676984	0.0003043	0.000976872	0.000959142	0.00106153	0.000445281	0.00172112	7.51e-06	0.00116566	0.000617253	0.000549154	0.00038757	0.000537183	0.000229503	0.000348734	0.00130333	0.000770229	0.00101492	0.000788358	0.000458089	0.00133566	0.0016959	0.0010639	0.00343176	0.000647085	0.000884077
150	1.23	169.987	Unknown	0	0.541667	retained	retained	TRUE	No record	No record	No record	No record	No record	-1	-1	-1	-1	-1	SEPTLIPPOS_03-02-2	169.98439:31029 170.98774:2789 171.9911:3718	55.0444:31 56.04912:10 58.07076:51 67.05654:31 68.98679:112 69.05951:31 70.0685:41 72.04491:20 77.03992:41 79.05518:41 81.06976:20 82.06673:164 83.07365:51 84.08154:92 94.06563:20 96.07789:20 97.08366:10 98.06112:31 98.10027:20 100.07449:82 110.06287:31 110.09397:20 122.04982:10 124.11233:31 128.07343:102 170.11642:286	0.000120081	0.00385108	0.000573901	0.00029095	0.00167831	0.000879464	0.000730964	0.000522103	0.00070144	6.82e-06	0.00340187	0.000563165	0.00116252	0.00116327	0.000601037	0.000229649	0.00144487	0.00135363	0.000807332	0.000761601	0.00136423	0.000448187	0.00123469	0.00154165	0.00116773	0.00157081	0.000980077	0.000883842
151	1.12	170.031	Unknown	0	0.375	dropped	dropped	TRUE	No record	No record	No record	No record	No record	-1	-1	-1	-1	-1	SEPTLIPPOS_12-13-2	170.02841:12125 171.03176:306 172.03512:918	55.05737:20 56.05163:20 58.069:41 58.54435:10 66.04468:20 68.98363:72 70.06648:41 77.039:20 79.058:20 82.06702:61 83.07137:41 84.08441:41 86.99441:20 97.08945:20 98.09489:20 100.0747:31 128.06548:51 170.11617:164 170.15115:72	9.56e-06	4.89e-05	0.00124726	0.000926389	2.79e-05	0.002604	0.000293562	0.00103047	0.00191972	4.69e-05	7.95e-05	0.00105377	0.00128355	4.41e-05	0.00137577	2.04e-05	8.74e-05	0.00104613	0.00104745	0.000285135	0.00145173	0.00102679	0.000534181	0.00120121	0.000992084	0.00072747	0.000873464	0.00174743
152	1.2	170.064	Unknown	0	0.611111	dropped	dropped	TRUE	No record	No record	No record	No record	No record	-1	-1	-1	-1	-1	SEPTLIPPOS_01-37-2	170.06537:28925 171.06872:2876 172.07208:1643	54.03839:82 55.04335:31 56.05018:20 58.06754:72 66.02251:72 67.03805:20 68.05084:72 68.98445:876 69.05833:21 70.06731:31 79.05643:31 81.04688:31 82.01558:31 82.06544:82 83.07623:61 84.08283:72 86.99281:61 87.18778:10 93.05523:21 94.06426:20 95.06084:259 96.06683:153 96.98911:31 97.07949:31 100.0759:61 108.07121:20 110.01253:72 110.05991:20 110.09693:20 128.07182:102 154.07916:20 170.11458:337 170…	0.000672863	0.0018219	0.00120686	0.000616709	0.000870835	0.00189054	0.00167997	0.00109379	0.00104219	0.000844054	0.000977644	0.00108423	0.000797213	0.000939398	0.000813531	0.000784951	0.000922005	0.00122419	0.00103473	0.00167801	0.000721183	0.00112407	0.00107415	0.000473408	0.000928652	0.00197385	0.000884974	0.00148932
153	1.25	170.094	Unknown	0	0.0972222	dropped	dropped	TRUE	No record	No record	No record	No record	No record	-1	-1	-1	-1	-1	SEPTLIPPOS_44-38-1	170.08852:10970 171.09187:762 172.09523:0	50.02592:4 51.03032:10 54.03698:35 55.04192:12 56.05189:20 58.06602:10 63.0219:6 64.02433:6 65.04149:41 66.02078:33 66.03455:8 67.04207:10 68.05255:67 68.77644:6 68.98381:303 70.06902:6 70.97705:10 77.03789:29 80.05149:14 81.04346:45 81.98784:6 82.06455:16 82.97755:6 83.06115:18 83.07273:12 84.08318:10 86.99182:29 87.00893:4 90.03427:10 91.03894:4 91.04568:4 92.04919:18 92.97515:4 92.99693:4 94.0…	0.0005644	6.81e-05	4.76e-05	2.99e-05	0.00055317	0.000115114	5.84e-05	4.23e-05	5.45e-05	2.31e-05	0.000105835	4.48e-05	0.00011282	9.58e-05	7.76e-05	0.000776531	9.12e-05	0.000106302	6.19e-05	7.52e-05	8.68e-05	5.38e-05	5.02e-05	0.000105292	4.54e-05	7.44e-05	4.41e-05	0.000121349
154	1.25	171.075	Unknown	0	0.125	dropped	dropped	TRUE	No record	No record	No record	No record	No record	-1	-1	-1	-1	-1	SEPTLIPPOS_11-06-2	171.07552:51964 172.07887:2400 173.08223:750	51.02096:4 52.02711:4 53.04514:10 54.03775:25 55.02071:6 55.04375:8 55.05632:65 55.88266:8 56.01782:10 56.05269:255 57.06012:10 58.07116:6 60.04654:2 64.03202:2 65.04015:6 66.03894:10 67.02222:4 67.04187:10 67.84641:8 68.03839:8 68.05237:172 68.98363:10 69.04578:12 69.98616:22 70.06648:20 70.97332:4 72.04526:112 72.0872:6 77.039:6 78.04212:8 80.05013:8 81.04591:53 82.02994:6 82.05424:31 82.80654:…	9.88e-05	0.000279623	0.000230535	0.000171301	0.00804979	0.000277477	0.000369277	0.000176323	0.000156198	0.000222388	0.000331547	0.000152361	0.000359674	0.00095613	0.000154966	0.000106877	0.00643844	0.000114962	0.000136555	0.000415512	0.0001954	0.000103809	9.56e-05	0.00016202	0.000163118	0.000248382	7.99e-05	0.000161641
155	5.52	171.1	Unknown	0	0.847222	dropped	dropped	TRUE	No record	No record	No record	No record	No record	-1	-1	-1	-1	-1	SEPTLIPPOS_03-02-2	171.09967:7076 172.10302:484 173.10638:242	55.05592:112 59.04945:31 69.03839:10 83.04792:20 101.06118:41	0.00028256	0.000878257	0.000611431	0.000726376	0.00118082	0.00148016	0.000822169	0.00108573	0.000771218	0.000432511	0.000697536	0.000932367	0.00118223	0.000443293	0.00125981	0.000274654	0.00062366	0.000921277	0.000790402	0.00112029	0.00126429	0.00130038	0.00163578	0.00110958	0.000749297	0.00224029	0.000705556	0.00123347
156	2.42	171.137	Unknown	0	0.125	retained	retained	TRUE	No record	No record	No record	No record	No record	-1	-1	-1	-1	-1	SEPTLIPPOS_16-16-1	171.13554:5151 172.13889:1078 173.14225:240	54.01363:10 55.01941:10 55.05501:20 55.73265:10 57.07478:41 57.08331:20 66.02026:10 67.04154:10 68.04971:10 69.98581:10 71.01222:10 72.08445:20 73.11038:10 79.06513:10 83.08511:10 88.95746:10 99.04037:20 100.10949:20 101.05944:20 128.0616:10 129.08922:10 141.06599:10 143.03778:10 153.08981:10	0.00012699	0.000345153	0.000405245	0.000535448	0.00043716	0.000555169	0.000402865	0.000397047	0.000842479	0.000111194	0.000494734	0.000496507	0.000617135	0.000245162	0.000431012	0.00016775	0.000940801	0.00112211	0.000304075	0.000825033	0.000616618	0.000319161	0.000730384	0.000460756	0.000319985	0.000944687	0.000222157	0.000532284
157	1.26	171.148	Unknown	0	0.541667	retained	retained	TRUE	No record	No record	No record	No record	No record	-1	-1	-1	-1	-1	SEPTLIPPOS_16-16-1	171.14662:4681 172.14997:1018 173.15333:64	53.04386:15 55.05606:56 56.0577:5 64.02945:10 65.04324:20 66.04435:20 68.05087:10 68.98447:26 69.98345:15 70.97773:15 72.04729:66 72.08205:10 78.04547:15 83.08253:10 89.07732:10 93.05091:10 100.11514:31 100.13068:5 111.00782:10 112.00802:10 125.02237:10 125.07288:10 127.01901:10 128.06639:5 136.01028:15 136.01686:20 137.02132:10 139.01965:10 168.8821:5 170.98354:15 170.99831:10	0.000230593	0.000691222	0.000430942	0.000441501	0.000887808	0.0012378	0.000780468	0.000243722	0.000765688	0.000548766	0.000767147	0.000901026	0.0009703	0.000388375	0.000632992	0.000181815	0.000449034	0.000817722	0.00047564	0.000722976	0.0008737	0.000687268	0.00100456	0.000716846	0.000526263	0.00158866	0.000353482	0.000922868
158	1.2	172.073	Unknown	0	0.0555556	dropped	dropped	FALSE	No record	No record	No record	No record	No record	-1	-1	-1	-1	-1	SEPTLIPPOS_11-06-2	172.07584:6226 173.07919:2004 174.08255:546	0	4.69e-05	0.000173011	0.00010456	9.36e-05	0.000964528	0.000158067	0.00027914	0.000199162	0.000569653	8.76e-05	0.000221426	0.000179024	0.000175498	0.000108995	9.32e-05	5.95e-05	0.000844649	0.000113013	0.000163893	0.0002341	0.000174909	0.000133667	0.000177216	0.000180181	6.72e-05	0.000264196	0.000118192	0.000181905
159	1.94	172.113	Unknown	0	0.208333	retained	retained	TRUE	No record	No record	No record	No record	No record	-1	-1	-1	-1	-1	SEPTLIPPOS_03-02-2	172.11304:18448 173.11639:4140 174.11975:3600	57.07253:143 59.99366:143 70.97892:10	7.02e-05	0.00228958	0.000243236	0.000210352	0.00147859	0.00069584	0.000315385	0.000304094	0.000388451	0.000450683	0.00229301	0.000279773	0.000702955	0.000474932	0.000654499	7.58e-05	0.00102725	0.000476301	0.000160406	0.000285962	0.000291515	0.000494909	0.00163145	0.000665628	0.000233047	0.00083445	0.000861895	0.000252122
160	3.8	172.114	Unknown	0	0.333333	dropped	dropped	TRUE	No record	No record	No record	No record	No record	-1	-1	-1	-1	-1	SEPTLIPPOS_12-13-2	172.11287:6621 173.11622:1305 174.11958:1035	54.03775:10 55.05213:10 56.05903:10 57.07292:72 57.08145:10 58.11419:10 59.99295:72 61.03614:10 68.02792:10 69.03406:10 80.05139:10 85.03069:10 93.06773:10 96.04491:10 126.10178:10	7.82e-05	0.000450399	0.000706226	0.00035408	0.00105092	0.00142188	0.000572513	0.000608757	0.00070326	0.000576882	0.000624811	0.000701623	0.00106974	0.000509748	0.00110901	0.00011259	0.000521197	0.000839589	0.000480522	0.000515103	0.000728576	0.00107918	0.00306204	0.000982589	0.000866947	0.00148052	0.00103086	0.000710184
161	2.71	172.114	Unknown	0	0.166667	retained	retained	TRUE	No record	No record	No record	No record	No record	-1	-1	-1	-1	-1	SEPTLIPPOS_03-02-2	172.11488:11479 173.11823:1076 174.12159:1691	55.05487:2 57.07359:86 59.99147:88 70.97892:8	0.000202371	0.00142462	0.000640358	0.000415215	0.00221322	0.000834793	0.000828692	0.000479619	0.00115881	0.000302502	0.00123564	0.000775137	0.000937514	0.000499489	0.000704197	0.000236755	0.00103147	0.000978149	0.000531712	0.000861398	0.000723097	0.000667253	0.00195592	0.00129983	0.000574766	0.0018624	0.000467296	0.00120642
162	4.61	172.114	Unknown	0	0.277778	retained	retained	TRUE	No record	No record	No record	No record	No record	-1	-1	-1	-1	-1	SEPTLIPPOS_03-02-2	172.11488:32576 173.11823:8419 174.12159:3636	55.05906:20 56.89989:10 57.07146:314 57.41216:10 59.84833:10 59.99257:344 70.98487:10 71.99101:10 74.00146:5	1.19e-05	0.00404298	2.73e-05	8.83e-05	0.00462339	0.000764458	0.000194317	6.2e-05	0.000678604	0.000575647	0.00491466	8.38e-05	0.00103804	0.00188817	0.000134635	3.34e-05	0.0018613	7.62e-05	8.02e-05	6.03e-05	7.27e-05	9.14e-05	0.0029668	9.41e-05	8.9e-05	0.000544672	0.000112251	5.51e-05
163	1.11	172.131	Unknown	0	0.0833333	dropped	dropped	FALSE	No record	No record	No record	No record	No record	-1	-1	-1	-1	-1	SEPTLIPPOS_03-02-2	172.1297:4765 173.13305:465 174.13641:22299	0	9.21e-05	0.000591444	8.33e-05	0.000318772	0.000379533	0.000935183	0.000188054	0.000199322	0.000547757	0.00027643	0.000465172	0.000298628	0.00053493	0.000189508	0.000605103	7.01e-05	0.000332017	0.00057719	0.000412733	7.95e-05	0.00098418	0.000167084	0.000525953	0.000576048	0.000126482	0.000487926	0.0004304	0.00109991
164	1.13	172.166	Unknown	0	0.0138889	retained	retained	FALSE	No record	No record	No record	No record	No record	-1	-1	-1	-1	-1	SEPTLIPPOS_42-17-1	172.16592:3774 173.16927:109 174.17263:0	0	9.56e-06	2.8e-05	2.78e-05	1.8e-05	7.2e-05	0.000236672	2.58e-05	1.65e-05	9.81e-05	1.35e-05	2.25e-05	2.86e-05	3.42e-05	4.48e-05	3.54e-05	4.56e-05	8.01e-05	5.22e-05	1.03e-05	3.93e-05	1.94e-05	4.27e-05	6.05e-05	2.39e-05	3.39e-05	0.000142331	2e-05	3.09e-05
165	1.08	173.086	Unknown	0	0.0277778	dropped	dropped	FALSE	No record	No record	No record	No record	No record	-1	-1	-1	-1	-1	SEPTLIPPOS_53-02-1	173.09445:3541 174.0978:23693 175.10116:4176	0	3.69e-05	0.000437872	7.13e-05	7.24e-05	0.000382941	0.000483437	0.000116135	6.39e-05	0.0001526	0.000142359	0.00014811	0.000145886	0.000353165	0.000186992	0.000190808	9.23e-05	0.00030388	0.000151767	0.000105031	7.85e-05	0.000193498	0.000253565	0.000250213	0.000264864	0.000201935	0.000344664	0.000242325	0.000256599
166	4.6	173.117	Unknown	0	0.0277778	dropped	dropped	FALSE	No record	No record	No record	No record	No record	-1	-1	-1	-1	-1	SEPTLIPPOS_20-03-1	173.11716:4130 174.12051:4287 175.12387:565	0	1.06e-05	0.00104489	4.89e-05	5.48e-05	0.00118399	0.000204886	3.02e-05	5.03e-05	0.000107949	0.000143222	0.000610473	3.22e-05	0.000151632	0.000623372	4.11e-05	3.34e-05	0.000573334	0.000107384	4e-05	4.26e-05	5.79e-05	3.56e-05	0.000710342	2.27e-05	3.34e-05	0.000167448	3.19e-05	2.12e-05
167	1.93	174.115	Unknown	0	0.0138889	retained	retained	FALSE	No record	No record	No record	No record	No record	-1	-1	-1	-1	-1	SEPTLIPPOS_03-02-2	174.1152:4791 175.11855:261 176.12191:1043	0	7.67e-05	0.000594624	0.000162305	0.000233558	0.000202934	0.000232161	0.000170976	0.000163067	0.000200195	6.46e-05	0.000342338	0.000188737	0.000359192	0.000115134	0.000241258	6.21e-05	0.00014863	0.000218449	0.000169054	0.000121699	0.000269123	0.000392647	0.000193461	0.000237316	0.000227231	0.000535834	0.000159309	0.000217956
168	1.1	174.117	Unknown	0	0.916667	dropped	dropped	TRUE	No record	No record	No record	No record	No record	-1	-1	-1	-1	-1	SEPTLIPPOS_03-02-2	174.11148:65624 175.11483:9054 176.11819:75863	51.02761:10 52.03485:20 54.03424:20 55.0423:61 56.05124:292 56.43977:11 57.05973:82 57.89985:33 58.06861:1558 58.1913:12 58.43277:20 59.05162:174 61.03025:20 65.0432:51 66.04775:51 67.04267:123 68.05084:82 69.03839:41 70.0685:205 71.0741:215 72.04612:143 72.08207:259 73.02836:10 74.05976:31 80.04983:31 81.05704:31 82.068:392 83.04921:31 83.07623:61 84.07895:92 85.033:20 86.06184:82 86.09982:20 87…	0.000275744	0.00814465	0.00289694	0.0072513	0.00273317	0.00611134	0.000846375	0.00333398	0.00412347	0.000601837	0.00380264	0.00284067	0.0119498	0.00212407	0.00425168	0.00032248	0.00275945	0.00961912	0.0048492	0.000816807	0.0234881	0.00413396	0.0017983	0.00765084	0.00491589	0.00827337	0.00121783	0.009481
169	2.48	174.126	Unknown	0	0.305556	retained	retained	TRUE	No record	No record	No record	No record	No record	-1	-1	-1	-1	-1	SEPTLIPPOS_11-06-2	174.12621:5981 175.12956:1401 176.13292:112	51.02499:31 63.02729:10 65.03901:61 77.04025:61 79.05549:41 89.04047:51 90.04898:31 91.05508:174 101.033:10 103.05499:61 104.05045:20 106.06592:31 115.05279:112 116.04517:20 117.05554:194 118.06416:92 118.07336:20 127.05468:41 128.05109:31 128.06387:31 130.06686:194 131.07661:41 132.08052:92 141.04662:20 142.06102:41 142.63196:20 143.07399:102 143.63342:20 144.0787:225 145.08524:31 157.08987:31 1…	0.000153765	0.000401872	0.00053373	0.000224076	0.000926536	0.00129772	0.00040742	0.000414935	0.000413639	0.00025174	0.000377074	0.000529265	0.000672098	0.000201886	0.00126042	0.000304001	0.000278888	0.00103054	0.0004481	0.000452291	0.00128767	0.00119651	0.00132848	0.000924127	0.000358947	0.000961432	0.000186825	0.00129164
170	1.91	174.147	Unknown	0	0.194444	retained	retained	TRUE	No record	No record	No record	No record	No record	-1	-1	-1	-1	-1	SEPTLIPPOS_01-37-2	174.14874:5671 175.15209:1049 176.15545:450	54.04773:5 55.61982:5 57.07146:10 58.06646:26 58.34539:5 62.02568:41 62.66211:5 65.04206:5 69.04895:5 70.06613:10 70.08031:5 72.08207:10 72.99217:5 77.03869:5 81.05577:5 82.06417:5 84.08024:10 85.08378:10 86.06446:5 87.9063:5 88.91105:5 91.05484:5 94.06426:5 98.05972:5 100.11827:5 102.09264:10 104.90446:5 106.06139:5 112.07571:5 114.05853:5 116.2687:5 118.08401:10 128.10696:20 128.15491:5 130.060…	0.000131923	0.00035322	0.000589555	0.000362939	0.00100936	0.0010094	0.000621282	0.000394971	0.000631018	0.000169467	0.000637061	0.000481271	0.000702955	0.000327889	0.000476041	0.000302756	0.000437614	0.00059516	0.000443001	0.000452911	0.000758573	0.000494445	0.00105882	0.000790356	0.000741446	0.00176565	0.000227316	0.000865227
171	1.1	175.12	Unknown	0	0.347222	dropped	dropped	TRUE	No record	No record	No record	No record	No record	-1	-1	-1	-1	-1	SEPTLIPPOS_01-37-2	175.11877:15376 176.12212:18219 177.12548:388	60.05928:26 68.04852:10 69.85361:10 70.0685:282 71.05149:10 72.07847:10 74.02939:10 84.95882:10 130.06361:10 130.09583:10 175.12012:10	0.000357692	0.00138384	0.000511283	0.00172923	0.000614379	0.00088576	0.000180654	0.00077413	0.000593063	9.63e-05	0.000521978	0.000769614	0.00219107	0.000416202	0.0010709	0.000365699	0.000482964	0.00116131	0.000554431	0.000198355	0.000891431	0.000594221	0.000473632	0.000758269	0.000650691	0.00177123	0.000353325	0.00242721
172	1.1	175.543	Unknown	0	0.0138889	retained	retained	FALSE	No record	No record	No record	No record	No record	-1	-1	-1	-1	-1	SEPTLIPPOS_03-02-2	175.54306:3130 176.54641:0 177.54977:0	0	9.24e-06	0.000388437	3.54e-06	1.73e-05	3.81e-05	1.22e-05	2.92e-05	0	6.38e-06	0	0.000559329	9.52e-06	2.75e-05	1.51e-06	2.08e-05	0	1.22e-05	5.85e-06	3.91e-06	1.51e-05	5.7e-06	2.2e-05	2.03e-05	1.02e-05	0	3.49e-05	0	1.86e-05
173	1.08	176.038	Unknown	0	0.819444	dropped	dropped	TRUE	No record	No record	No record	No record	No record	-1	-1	-1	-1	-1	SEPTLIPPOS_08-28-1	176.04004:11271 177.04339:992 178.04675:110	57.0371:5 58.06514:20 60.08747:10 62.98631:15 65.01673:5 66.38173:5 69.03457:5 71.06069:10 71.06902:5 72.83395:5 85.02741:15 86.99768:15 87.30473:5 99.04723:5 114.09266:5 117.05793:5 131.07272:5 134.29216:5 143.00581:10 158.03723:5	0.000288775	0.00117136	0.00157834	0.0014062	0.000190851	0.00442394	0.00150936	0.00125485	0.00239855	0.00170455	0.00113359	0.00205134	0.00232767	0.000119663	0.00248103	0.00039815	0.000103776	0.00180667	0.00181472	0.00127256	0.00164487	0.00243457	0.0017531	0.00133948	0.00137633	0.00235192	0.00174953	0.00193984
174	1.09	176.064	Unknown	0	0.0138889	retained	retained	FALSE	No record	No record	No record	No record	No record	-1	-1	-1	-1	-1	SEPTLIPPOS_94-36-1	176.06401:16731 177.06736:1368 178.07072:342	0	0.000100424	0.000239907	0.000127599	3.28e-05	8.18e-05	0.000255356	0.000130556	0.000131763	0.000246482	6.12e-05	0.00020561	0.000135411	9.16e-05	6.61e-05	9.65e-05	0.000178665	6.92e-05	0.000136395	5.52e-05	8.88e-05	9.95e-05	0.00011108	0.000287133	0.000119372	7.24e-05	0.000194891	9.3e-05	0.000183319
175	2.28	176.088	Unknown	0	0.0138889	retained	retained	TRUE	No record	No record	No record	No record	No record	-1	-1	-1	-1	-1	SEPTLIPPOS_58-01-1	176.08769:5215 177.09104:300 178.0944:419	54.0346:10 55.04579:10 56.05262:10 57.06218:10 58.06784:82 58.07967:20 58.52266:10 60.08143:10 69.03735:10 70.06625:20 71.0147:20 72.0462:10 77.05355:10 79.05012:10 82.06792:41 82.0807:10 86.05906:10 88.07825:31 88.08619:20 96.08031:10 99.06976:20 102.05795:10 106.06522:10 114.091:31 114.10306:10 116.05952:10 118.04488:10 149.07265:10 176.09267:51	1.74e-05	0.000714012	5.52e-05	3.92e-05	0.000114789	8.87e-05	5.12e-05	8.05e-05	6.36e-05	1.45e-05	0.000510698	5.26e-05	6.51e-05	2.6e-05	5.11e-05	4.54e-05	2.6e-05	4.11e-05	5.17e-05	7.15e-05	5.37e-05	5.57e-05	3.95e-05	7.84e-05	6.4e-05	7.44e-05	6.5e-05	8.77e-05
176	1.08	176.092	Unknown	0	0.0833333	retained	retained	TRUE	No record	No record	No record	No record	No record	-1	-1	-1	-1	-1	SEPTLIPPOS_03-02-2	176.09149:288031 177.09484:40880 178.0982:4648	54.03735:215 54.88009:20 55.0444:688 56.05229:417 56.0692:11 57.03414:31 57.05973:143 57.89233:92 57.92348:20 58.03204:168 58.06861:9673 58.09874:30 58.20638:20 58.30874:31 58.34:10 58.3799:31 58.40687:31 58.42197:20 58.53424:31 58.54612:20 58.58501:20 58.64121:20 58.66391:20 58.70717:20 58.76775:20 58.80455:20 58.86627:10 58.89768:31 59.05487:41 59.07549:184 59.25573:20 59.84178:20 60.04615:20 6…	0.000150602	0.0357479	0.000215176	0.000150341	0.000245225	0.000406766	0.000481047	0.00018399	0.000297676	3.61e-05	0.0272734	0.000294628	0.000325924	0.000860684	0.000227403	9.29e-05	0.00043629	0.000347916	0.000211179	0.000460969	0.000323413	0.000164299	0.000222153	0.000449941	0.000181291	0.000231172	0.000275781	0.000266731
177	1.05	176.126	Unknown	0	0.361111	dropped	dropped	TRUE	No record	No record	No record	No record	No record	-1	-1	-1	-1	-1	SEPTLIPPOS_11-06-2	176.12689:38859 177.13024:5275 178.1336:264	53.04412:31 55.02281:20 55.06051:61 56.0622:21 57.03667:228 58.069:417 59.07587:72 60.08264:240 61.02842:41 71.01257:133 71.05183:123 71.06849:10 75.04858:51 81.03447:20 85.02678:112 87.04313:20 89.02183:72 89.06178:31 99.04368:41 116.10904:225 117.05402:51 176.12814:51	0.000712172	0.00581076	0.000348387	0.000800112	0.00601977	0.00148844	0.000794534	0.000799684	0.000561864	0.000463886	0.00359011	0.00102311	0.000881978	0.00184644	0.000692516	0.00142705	0.00350571	0.00185324	0.000496179	0.000860365	0.0011506	0.000495828	0.00181415	0.00361096	0.000358366	0.00201403	0.000509996	0.0046096
178	1.1	177.062	Unknown	0	0.263889	dropped	dropped	TRUE	No record	No record	No record	No record	No record	-1	-1	-1	-1	-1	SEPTLIPPOS_03-02-2	177.06128:53718 178.06463:2755 179.06799:1575	54.03527:31 55.0444:51 56.05018:61 58.02882:41 58.06754:426 59.07223:317 60.08226:20 67.04498:20 68.04502:31 70.07086:51 71.07172:41 72.01617:20 73.05489:61 74.06097:41 81.05704:20 82.068:153 83.07236:229 83.46524:11 85.08508:20 86.0566:20 87.06261:20 88.04002:51 88.07712:123 89.07884:174 95.06222:10 97.08644:31 99.06454:31 100.06885:61 102.05556:20 109.07288:41 111.08709:10 114.09321:72 115.0950…	5.02e-05	0.00666696	0.000159794	0.000104053	0.00393225	0.000986901	0.000333033	0.000287005	0.000380927	0.000398086	0.00495528	0.000148743	0.000164891	0.00308001	0.000276498	0.000122187	0.00333295	0.000140076	0.000208389	0.000374808	0.000263631	0.000286828	0.00018882	0.000300573	0.000163264	0.00031071	0.000111626	0.000231858
179	1.1	177.132	Unknown	0	0.0694445	dropped	dropped	TRUE	No record	No record	No record	No record	No record	-1	-1	-1	-1	-1	SEPTLIPPOS_19-43-1	177.13339:11374 178.13674:1260 179.1401:237	56.0503:10 58.06765:747 59.07667:304 60.05828:123 65.04666:5 74.09374:5 109.07542:10 116.04152:5 118.08656:677 118.86864:10	5.02e-05	0.00109565	3.07e-05	9.77e-05	0.00109182	0.000347705	0.000105887	8.23e-05	9.08e-05	0.000981934	0.000468571	0.000129697	0.000226604	0.000374687	0.000247734	0.000158008	0.000371078	0.00013423	0.000171286	9.38e-05	0.000342636	6.42e-05	0.000171309	0.000358321	6.73e-05	0.000132098	0.000173067	0.000269323
180	1.16	178.009	Unknown	0	0.0138889	retained	retained	FALSE	No record	No record	No record	No record	No record	-1	-1	-1	-1	-1	SEPTLIPPOS_01-37-2	178.00923:3298 179.01258:48844 180.01594:5202	0	7.67e-05	0.000128083	9.57e-05	5.2e-05	3.81e-05	0.000130577	0.000117083	3.91e-05	7.26e-05	7.47e-05	7.95e-05	5.2e-05	6.94e-05	8.82e-05	0.000151502	4.04e-05	0.000173126	2.45e-05	6.3e-05	2.19e-05	8.56e-05	0.000149293	5.02e-05	1.14e-05	4.48e-05	0.000149308	2.28e-05	9.05e-05
181	1.16	178.079	Unknown	0	0.0416667	dropped	dropped	FALSE	No record	No record	No record	No record	No record	-1	-1	-1	-1	-1	SEPTLIPPOS_45-03-2	178.06294:4728 179.06629:477 180.06965:159	0	1.86e-05	0.000293151	3.01e-05	2.17e-05	0.000287051	0.000131436	3.87e-05	3.91e-05	4.48e-05	6.09e-05	0.000253058	3.81e-05	6.58e-05	0.000220404	4.65e-05	1.11e-05	0.000377864	2.29e-05	3.24e-05	1.88e-05	4.56e-05	4.46e-05	2.22e-05	5.18e-05	5.45e-05	6.98e-05	2.41e-05	4.1e-05
182	1.09	179.003	Unknown	0	0.722222	dropped	dropped	TRUE	No record	No record	No record	No record	No record	-1	-1	-1	-1	-1	SEPTLIPPOS_01-37-2	179.00316:47993 180.00651:1587 181.00987:397	55.02031:2 56.96593:2 57.03307:1 58.06861:3 58.9562:11 59.9554:2 60.95087:1 63.02579:2 67.05423:1 69.03605:2 70.06731:3 73.02836:1 74.69281:4 74.70379:1 74.73673:1 74.92234:585 74.95534:1 75.93008:21 76.70205:2 76.93836:351 76.96808:5 77.03992:3 77.38724:1 77.96077:1 79.05392:3 80.05109:2 81.06976:1 84.96013:2 87.93012:52 88.66365:3 88.93634:270 89.03622:1 89.3375:1 89.66736:2 89.94427:102 90.121…	0.00111644	0.00340894	0.000598453	0.000753622	0.00579891	0.00555017	0.000931922	0.000526026	0.0030343	0.000308114	0.00268696	0.0009554	0.00110501	0.00164267	0.00140627	0.00140634	0.00453671	0.000773637	0.00440601	0.000829165	0.00470438	0.00161815	0.00306247	0.00116647	0.0010056	0.00250614	0.00149214	0.00220963
183	1.08	179.073	Unknown	0	0.0555556	dropped	dropped	TRUE	No record	No record	No record	No record	No record	-1	-1	-1	-1	-1	SEPTLIPPOS_19-43-1	179.07188:17545 180.07523:1593 181.07859:594	53.04181:10 55.0215:31 55.05501:31 57.03533:204 58.9563:20 59.05281:20 61.01159:20 61.03474:20 63.03035:82 63.74625:10 71.01698:133 71.05029:72 74.92474:31 75.04453:31 76.93334:20 88.93616:20 89.02271:20 91.91874:10 99.04037:20 100.93318:41 102.95131:133 104.96627:51 106.94528:20 117.04883:20 119.99168:61 130.95636:31 133.08595:20 150.05202:10	4.65e-05	0.000535912	5.1e-05	4.74e-05	0.000328103	0.000245692	9.79e-05	7.62e-05	0.00017926	0.00151464	0.000513655	7.62e-05	0.000289764	0.000198364	0.000287944	7.18e-05	0.000232544	0.000181644	0.000190395	8.88e-05	0.00050318	0.000102416	0.000121731	8.88e-05	7.76e-05	0.000116749	8.32e-05	0.000510135
184	1.09	180.1	Unknown	0	0.333333	dropped	dropped	TRUE	No record	No record	No record	No record	No record	-1	-1	-1	-1	-1	SEPTLIPPOS_06-21-2	180.09935:18880 181.1027:1079 182.10606:648	50.02201:31 51.02941:102 53.04452:20 55.05255:20 64.03364:10 65.0395:41 66.036:51 66.04402:20 67.047:31 74.02299:21 75.02712:21 77.04082:561 78.03397:61 79.04102:42 79.05608:378 80.0482:31 80.06335:20 81.05286:20 82.07019:10 89.03847:10 91.05441:61 92.04986:102 93.05752:92 93.0725:20 94.06245:41 102.95546:20 104.04834:41 105.7776:21 106.06525:644 107.07366:51 117.05487:20 118.06197:31 119.07645:4…	9.2e-05	0.00100368	0.00278835	0.022615	0.000285967	0.0399999	0.00653332	0.0142063	0.0107311	0.00228379	0.00457669	0.0154361	0.0219452	0.00019142	0.0190778	0.000136031	0.00029097	0.0168953	0.0263418	0.0060085	0.0678505	0.00470514	0.0180721	0.0221889	0.00613379	0.00457561	0.0118237	0.00106015
185	1.08	181.102	Unknown	0	0.208333	dropped	dropped	FALSE	No record	No record	No record	No record	No record	-1	-1	-1	-1	-1	SEPTLIPPOS_38-23-2	181.10298:12997 182.10633:3952 183.10969:666	0	1.67e-05	0.000213471	0.000671668	0.00254618	0.00012269	0.00509617	0.000752977	0.00116463	0.0032885	0.000264517	0.000753308	0.00174358	0.00296996	7.25e-05	0.00224376	2.7e-05	5.4e-05	0.00197384	0.00301648	0.000722963	0.00762692	0.000938455	0.00202153	0.00309225	0.000695215	0.00184379	0.00131934	0.00306253
186	1.11	181.153	Unknown	0	0.291667	retained	retained	TRUE	No record	No record	No record	No record	No record	-1	-1	-1	-1	-1	SEPTLIPPOS_15-21-1	181.15486:6238 182.15821:485 183.16157:194	52.03424:10 55.04271:10 58.06685:401 59.07479:123 60.95236:20 67.80456:10 76.07808:123 77.039:31 78.03963:31 79.05674:31 80.0615:51 88.07606:10 89.0871:41 93.0473:20 105.04926:10 106.08627:112 107.06702:92 108.0743:20 120.07737:31 121.08647:133 122.09512:164 181.10672:51	3.84e-06	2.8e-05	0.00110432	0.000662872	5.89e-06	8.93e-05	0.000914156	0.000996321	2.09e-05	3.37e-06	5.29e-05	0.00139164	0.000691866	1.94e-05	0.00131377	1.79e-05	3.46e-05	0.00118032	0.000600059	0.000810221	0.000760897	0.00121026	0.00109929	0.000463613	0.00102185	0.00252175	0.000841004	0.000734453
187	1.45	181.971	Unknown	0	0.0277778	retained	retained	TRUE	No record	No record	No record	No record	No record	-1	-1	-1	-1	-1	SEPTLIPPOS_68-39-1	181.97264:6958 182.97599:1153 183.97935:1008	51.02995:31 61.01167:10 63.02593:153 63.03826:20 63.94595:20 64.01935:72 68.98096:61 69.98464:20 78.03668:72 79.05628:10 81.98981:20 82.99625:20 90.03898:153 92.05665:20 93.97348:20 94.99707:41 96.0027:31 106.99459:82 107.07345:31 110.00434:41 122.00511:20 132.99254:41 134.00702:164 153.97752:153 181.9738:20	2e-05	1.3e-05	1.39e-05	5.12e-06	9.05e-05	9.45e-06	1.76e-05	0	3.16e-05	9.69e-05	1.92e-05	4.95e-06	3.91e-05	1.78e-05	4.82e-06	8.86e-06	2.52e-05	1.32e-05	1.51e-05	1.16e-05	2.28e-05	4.95e-06	0.000108651	8.98e-06	1.66e-05	1.77e-05	0	0
188	1.14	182.054	Unknown	0	0.138889	dropped	dropped	TRUE	No record	No record	No record	No record	No record	-1	-1	-1	-1	-1	SEPTLIPPOS_19-43-1	182.05748:8322 183.06083:551 184.06419:1497	50.02539:5 51.02677:15 52.2858:5 55.03511:5 56.05559:5 58.0698:15 58.9563:10 58.96822:5 60.06157:5 61.94907:5 63.00905:5 65.03869:20 67.04039:10 68.05203:5 70.02715:5 71.07766:5 73.06694:5 77.03738:10 78.03549:10 78.04422:5 79.05509:5 80.06741:5 82.06789:10 84.0814:10 84.09046:5 88.02263:5 90.04987:5 91.05732:15 92.05006:10 93.05772:20 94.06402:26 94.66875:5 95.81491:5 98.09019:5 100.00783:5 102.…	0.000103123	0.00334405	0.000147093	0.000171301	0.000267068	0.000804793	0.00035144	0.000174087	0.00063203	0.000718405	0.00472991	0.00017293	0.000175016	0.00019152	0.000537805	0.000129951	0.000349065	0.000122323	0.000152037	0.000204347	0.000142378	0.000493855	0.000158018	0.000193036	0.000154541	0.000198612	0.000219187	0.000193922
189	1.11	182.081	Unknown	0	0.333333	dropped	dropped	TRUE	No record	No record	No record	No record	No record	-1	-1	-1	-1	-1	SEPTLIPPOS_03-02-2	182.07582:62052 183.07917:2757 184.08253:7087	51.02559:26 53.0396:5 55.05906:20 56.05335:10 57.03414:77 58.06861:56 58.95078:10 61.9801:15 62.96865:56 62.97762:10 64.98174:41 65.03864:36 67.04267:66 68.05201:41 70.06731:10 71.07291:10 77.04116:56 78.03432:10 78.9962:223 79.05267:20 79.99048:215 80.04983:36 80.97319:286 81.05704:15 82.06544:716 82.22794:6 82.82295:10 82.94376:11 83.07365:793 83.51555:10 83.77116:10 84.07895:15 84.56245:10 88.…	0.000548007	0.00770138	0.000340707	0.000196753	0.00788175	0.00127937	0.000388254	0.000307927	0.000330551	0.00049053	0.00846366	0.000485461	0.000371968	0.00567516	0.000292913	0.000626279	0.00854725	0.000505745	0.00031356	0.000390718	0.000567398	0.000296419	0.000464138	0.000405253	0.000199754	0.000620489	0.000415079	0.000460889
190	1.15	182.957	Unknown	0	0.0138889	retained	retained	FALSE	No record	No record	No record	No record	No record	-1	-1	-1	-1	-1	SEPTLIPPOS_58-01-1	182.95673:5164 183.96008:275 184.96344:0	0	0.000157441	0.000303948	0.000304377	0.000121395	6.97e-05	0.000177611	0.00039926	0.000252666	0.000125613	8.64e-05	0.000385056	0.000103987	0.000200569	8.82e-05	0.000118671	0.000216903	7.18e-05	8.7e-05	0.000177423	0.000419851	0.00013604	0.000167703	0.000105908	0.000131616	0.000106419	0.000198147	0.000110219	0.000167296
191	1.27	183.001	Unknown	0	0.0277778	retained	retained	TRUE	No record	No record	No record	No record	No record	-1	-1	-1	-1	-1	SEPTLIPPOS_61-43-2	183.00255:3508 184.0059:606 185.00926:982	50.02164:8 51.02498:23 52.02098:5 57.99042:15 63.02378:13 63.94492:5 64.97511:8 67.97533:5 68.98224:110 69.97294:5 71.99229:13 74.01851:13 75.02505:43 76.01991:10 77.03745:5 78.03555:26 81.98992:41 90.03509:13 92.98006:13 94.99445:43 95.98763:8 102.03512:54 106.99036:8 107.66013:5 108.00166:236 108.07942:5 108.96025:8 120.04397:5 121.62981:5 122.00528:263 123.01772:5 130.03682:18 132.9976:33 135.…	8.58e-06	4.27e-05	0	6.61e-06	1.8e-05	2.23e-05	1.04e-05	1.28e-05	3.93e-05	0.0004042	6.33e-05	1.49e-05	2.84e-05	1.78e-05	1.9e-05	2.4e-05	2.35e-05	2.45e-05	1.56e-05	1.98e-05	2.85e-05	2.23e-05	2.51e-05	3e-05	2.02e-05	1.21e-05	1.86e-05	7.78e-06
192	1.11	183.07	Unknown	0	0.0277778	dropped	dropped	FALSE	No record	No record	No record	No record	No record	-1	-1	-1	-1	-1	SEPTLIPPOS_03-02-2	183.06001:5087 184.06336:3937 185.06672:0	0	6.69e-05	0.000631315	5.88e-05	5.2e-05	6.97e-05	8.16e-05	4.52e-05	5.13e-05	6.97e-05	5.51e-05	0.000795241	3.58e-05	9.62e-05	4.79e-05	2.08e-05	5.74e-05	6.92e-05	5.33e-05	4.1e-05	5.93e-05	9.95e-05	4.08e-05	6.08e-05	7.18e-05	3.63e-05	8.84e-05	6e-05	6.29e-05
193	10.21	184.071	Unknown	0	0.138889	retained	retained	TRUE	No record	No record	No record	No record	No record	-1	-1	-1	-1	-1	SEPTLIPPOS_20-03-1	184.07053:5011 185.07388:0 186.07724:14319	56.05242:26 58.06765:36 60.08126:20 62.96536:20 71.07409:56 80.97689:92 86.09705:61 98.98559:112 125.00185:82	0.000403337	0.000497507	0.000182538	0.000317525	0.000785247	0.000313343	0.000270601	0.000333481	0.000162904	8.64e-05	0.00074066	0.000245302	0.000226363	0.00156666	0.000944636	0.000501566	0.000888138	0.00011323	0.000287058	0.000160957	0.000449947	0.000735373	0.000143461	0.0002667	0.000237408	0.000195821	0.000244826	0.000500475
194	14.42	184.072	Unknown	0	0.972222	retained	retained	TRUE	No record	No record	No record	No record	No record	-1	-1	-1	-1	-1	SEPTLIPPOS_08-28-1	184.07083:16638 185.07418:1900 186.07754:10629	56.05417:107 58.06837:82 59.07523:10 60.08528:51 62.9639:56 70.06583:15 71.07378:158 80.97536:243 84.08115:10 85.83373:10 86.09681:240 86.33011:10 89.63888:5 98.98542:390 104.10595:20 125.00026:261 156.0771:5 166.05641:26 184.07603:10	0.00135429	0.00235135	0.00167878	0.00207579	0.00145176	0.0018568	0.00239945	0.00212192	0.00202354	0.00231533	0.00190576	0.00201427	0.00233651	0.00165074	0.00249188	0.00155624	0.00180423	0.00208456	0.00166622	0.00207299	0.00164463	0.00210039	0.00158249	0.00247815	0.00181215	0.00224311	0.00167941	0.00187344
195	15.05	184.072	Unknown	0	0.472222	retained	retained	TRUE	No record	No record	No record	No record	No record	-1	-1	-1	-1	-1	SEPTLIPPOS_53-02-1	184.07004:9291 185.07339:640 186.07675:11010	56.05381:82 58.07227:72 59.0759:20 60.08485:41 62.96566:41 71.07317:133 71.08626:20 80.9733:164 86.09592:92 98.98569:194 124.99863:133 166.06668:20 184.07129:20	0.000468368	0.000629523	0.000926256	0.00138263	0.000868434	0.0013342	0.00185284	0.00143102	0.00138992	0.00136228	0.00105554	0.00160684	0.00134133	0.00133903	0.00163685	0.00082432	0.00112912	0.00214747	0.00181273	0.000901353	0.00212067	0.00110396	0.00104115	0.00167896	0.00267153	0.00150936	0.000961746	0.00163763
196	1.33	184.072	Unknown	0	0.361111	retained	retained	TRUE	No record	No record	No record	No record	No record	-1	-1	-1	-1	-1	SEPTLIPPOS_01-37-2	184.07176:40370 185.07511:4794 186.07847:10321	54.03839:4 55.05906:3 55.88543:6 56.05229:290 56.07132:4 56.30728:3 58.06754:172 59.07549:20 60.08226:73 60.09867:3 62.77613:3 62.96529:121 64.97035:1 65.97206:6 67.0392:4 67.04267:6 67.06001:3 68.04968:19 69.05951:3 70.06141:6 70.06613:25 70.8541:4 71.07529:308 71.10861:3 71.51152:3 71.74808:3 77.0424:7 79.05267:3 80.05109:10 80.72314:3 80.97446:487 81.05704:5 81.45787:3 81.9734:3 82.06417:9 83.…	0.000939098	0.00219739	0.000777465	0.000649678	0.00084086	0.000475491	0.00065519	0.000735589	0.000505702	8.16e-05	0.00129463	0.000642321	0.000694277	0.00129717	0.000767683	0.00149624	0.00120244	0.000586067	0.00056674	0.000541964	0.000766587	0.000904758	0.000529961	0.000563192	0.000486274	0.00045118	0.000474488	0.000744114
197	11.83	184.073	Unknown	0	0.125	retained	retained	TRUE	No record	No record	No record	No record	No record	-1	-1	-1	-1	-1	SEPTLIPPOS_24-05-1	184.06984:14499 185.07319:1536 186.07655:8710	56.05431:51 58.06849:31 60.0854:20 62.96287:20 68.99591:10 71.07381:72 80.9753:72 86.09409:51 98.98379:143 106.06932:10 124.9982:82	0.0012026	0.00187805	0.00210775	0.00212473	0.00292055	0.00264247	0.00221718	0.00255126	0.00189139	0.00171875	0.00428854	0.0028522	0.00230268	0.00145915	0.00229647	0.00172966	0.00267666	0.00230573	0.00268074	0.00156886	0.00205814	0.00219143	0.00121068	0.00177528	0.00255508	0.00145494	0.00180085	0.00226439
198	1.08	184.132	Unknown	0	0.0833333	dropped	dropped	FALSE	No record	No record	No record	No record	No record	-1	-1	-1	-1	-1	SEPTLIPPOS_93-01-2	184.13161:5498 185.13496:1535 186.13832:2560	0	5.16e-05	0.000762043	0.000110615	0.00017729	0.000408657	0.000801075	0.000188054	0.000199003	0.000350506	0.000159453	0.000556706	0.000255205	0.000274818	0.000172399	0.000334177	7.77e-05	0.000180739	0.000390783	0.000331135	0.000128518	0.000779275	0.00019849	0.000381437	0.00043076	0.000119358	0.00059072	0.000288288	0.000843785
199	1.08	185.094	Unknown	0	0.291667	dropped	dropped	TRUE	No record	No record	No record	No record	No record	-1	-1	-1	-1	-1	SEPTLIPPOS_01-37-2	185.09013:58109 186.09348:6475 187.09684:0	53.01287:20 54.03631:41 55.0444:20 56.05335:474 57.05973:20 58.07076:20 66.03399:31 67.04382:51 68.05201:1075 69.04543:20 70.06731:61 80.0473:41 80.94905:20 81.04433:92 82.05394:123 82.06417:72 83.05949:41 84.044:20 93.04161:10 94.05468:41 95.06222:225 96.04607:20 96.06821:92 97.07532:392 97.46932:11 107.0581:31 109.04192:42 109.0773:456 110.0836:133 110.96066:20 111.05882:61 123.05464:133 124.68…	0.00135177	0.000944843	0.000113126	0.000130254	0.00426146	0.00142712	0.000313677	0.000180157	0.000158488	0.000616373	0.000653801	6.06e-05	0.00103105	0.00897486	0.000645614	0.00245406	0.00376722	0.00037303	0.000183003	0.000332451	0.00133294	0.000293016	0.000626797	0.00128208	7.72e-05	0.0003135	0.000472924	0.00159167
200	1.1	185.127	Unknown	0	0.0138889	retained	retained	FALSE	No record	No record	No record	No record	No record	-1	-1	-1	-1	-1	SEPTLIPPOS_55-06-1	185.1268:6279 186.13015:1491 187.13351:639	0	2.68e-05	0.000230723	9.98e-05	3.62e-05	0.00147042	0.00017847	7.31e-05	5.16e-05	0.000102878	5.92e-05	0.000105835	6.67e-05	0.000142954	0.00036875	7.92e-05	4.04e-05	0.00036214	3.77e-05	5.5e-05	5.62e-05	0.000140688	6.25e-05	6.16e-05	0.000135493	3.08e-05	0.000165123	4.24e-05	0.000156928
201	1.07	185.958	Unknown	0	0.0694445	dropped	dropped	FALSE	No record	No record	No record	No record	No record	-1	-1	-1	-1	-1	SEPTLIPPOS_03-02-2	185.95728:5381 186.96063:0 187.96399:1394	0	9.56e-06	0.000667796	3.19e-05	2.69e-05	0.000326863	1.63e-05	3.53e-05	1.8e-05	1.96e-05	1.17e-05	0.000459	1.33e-05	1.71e-05	0.000154283	6.14e-05	1.94e-05	0.000668669	5.24e-05	2.73e-05	3.02e-05	9.29e-06	5.94e-05	2.51e-05	2.67e-05	2.12e-05	3.91e-05	2.25e-05	1.01e-05
202	19.53	186.055	Unknown	0	0.0138889	retained	retained	FALSE	No record	No record	No record	No record	No record	-1	-1	-1	-1	-1	SEPTLIPPOS_61-43-2	186.05524:15922 187.05859:2490 188.06195:2683	0	0.000100517	0.00214998	0.00181194	0.000948581	0.00191176	0.00329751	0.00171906	0.00077988	0.00130814	0.000666645	0.00117808	0.00247301	0.00249072	0.00121263	0.00210129	0.000326417	0.00165231	0.00190932	0.00133737	0.00186888	0.00226811	0.00121337	0.0016498	0.00274964	0.00116727	0.00554579	0.00109265	0.00205468
203	16.58	186.056	Unknown	0	0.0277778	retained	retained	FALSE	No record	No record	No record	No record	No record	-1	-1	-1	-1	-1	SEPTLIPPOS_33-09-1	186.05467:37370 187.05802:4226 188.06138:5383	0	0.000210665	0.001745	0.00194663	0.00168606	0.0026761	0.00164575	0.0023039	0.00244122	0.00238877	0.00213401	0.00139817	0.00250044	0.00411793	0.00188964	0.00133852	0.00173788	0.00302523	0.00313926	0.0017416	0.00251973	0.0022377	0.00266344	0.00788395	0.00154715	0.00133373	0.00664816	0.00212058	0.00366873
204	9.53	186.056	Unknown	0	0.0416667	retained	retained	FALSE	No record	No record	No record	No record	No record	-1	-1	-1	-1	-1	SEPTLIPPOS_25-20-2	186.05736:28089 187.06071:3274 188.06407:3159	0	0.000478022	0.00126978	0.00287689	0.00105326	0.00168761	0.00200011	0.0044152	0.00318484	0.0027293	0.000507278	0.000592587	0.00137182	0.00191288	0.000886952	0.00423009	0.00147306	0.000826733	0.00144514	0.000647763	0.00333526	0.00265828	0.00195627	0.00161689	0.00201321	0.000954866	0.0050281	0.000987591	0.00215529
205	2.74	186.056	Unknown	0	0.0555556	retained	retained	TRUE	No record	No record	No record	No record	No record	-1	-1	-1	-1	-1	SEPTLIPPOS_26-36-2	186.05688:12905 187.06023:296 188.06359:1479	50.01807:20 51.02744:51 54.03817:31 57.07121:31 65.04168:123 66.04851:61 67.04342:92 77.03688:51 78.03499:72 79.04077:31 79.05206:51 80.05173:31 84.96073:31 92.04947:174 92.24188:21 93.05712:437 93.19198:11 94.70522:21 105.74075:31 106.06615:579 106.83514:11 124.0229:10 130.15874:31 132.02708:31 140.01584:10 150.02686:31 150.03378:123 168.04007:31 168.04922:41 186.05815:61 186.21606:20	0.00156482	0.00500466	0.00411389	0.00293919	0.00132604	0.00353096	0.00380853	0.00172426	0.00248592	0.000593523	0.00217923	0.00244292	0.00254544	0.00079255	0.00182194	0.000945321	0.00321619	0.00272812	0.0021016	0.00345344	0.00242845	0.00204013	0.00283546	0.00211381	0.00178412	0.00506112	0.00186246	0.00291237
206	14.32	186.056	Unknown	0	0.0277778	retained	retained	TRUE	No record	No record	No record	No record	No record	-1	-1	-1	-1	-1	SEPTLIPPOS_08-28-1	186.05646:44667 187.05981:5582 188.06317:6397	50.01802:31 51.0274:82 52.03871:20 53.04041:20 54.04024:20 55.96754:10 57.07335:72 59.6146:10 63.02664:20 65.04063:133 66.04746:153 67.04353:247 74.51568:21 77.03834:279 78.98831:72 79.04604:41 79.05482:123 80.05073:92 80.46299:10 91.03825:31 92.0485:402 92.77314:22 93.05752:1357 93.40099:12 104.04978:51 104.05842:20 105.73259:20 106.06525:1443 106.5164:12 124.01424:31 124.02525:20 130.15799:72 1…	0.000679429	0.00490723	0.00467583	0.00557285	0.00343764	0.00483222	0.00416149	0.00364194	0.00350653	0.00184014	0.00231448	0.00379722	0.00390579	0.00173787	0.0026299	0.000646314	0.00179266	0.00452551	0.0024962	0.00322595	0.00280383	0.00262941	0.00362766	0.00386297	0.00291737	0.00489042	0.00259366	0.00401039
207	3.22	186.056	Unknown	0	0.111111	retained	retained	TRUE	No record	No record	No record	No record	No record	-1	-1	-1	-1	-1	SEPTLIPPOS_11-06-2	186.05713:32119 187.06048:3893 188.06384:2650	50.01864:20 51.02499:51 53.03897:15 54.04398:15 57.07399:46 63.02393:10 65.03901:92 66.04926:87 67.04303:153 74.09776:20 77.039:133 78.03464:107 78.98647:31 79.04419:20 79.05423:61 80.05392:56 84.95911:15 85.8828:10 92.04918:254 92.77517:11 93.05819:869 104.04901:20 105.73617:10 106.06447:985 106.65553:6 107.0904:10 124.01804:15 128.14696:10 130.16025:36 132.03024:26 140.01913:10 148.01762:20 150…	0.000953601	0.00491083	0.00362358	0.00266908	0.00497553	0.00361235	0.00420665	0.0015358	0.00226986	0.00169173	0.00226348	0.00243168	0.0030066	0.00243193	0.00155026	0.000640527	0.00266305	0.00246226	0.00236704	0.00323959	0.00244112	0.00163294	0.00266035	0.0028833	0.00122484	0.00857852	0.00183276	0.00303159
208	8.45	186.056	Unknown	0	0.0277778	retained	retained	TRUE	No record	No record	No record	No record	No record	-1	-1	-1	-1	-1	SEPTLIPPOS_19-43-1	186.05614:31294 187.05949:4400 188.06285:3259	50.01641:15 51.02475:49 52.03094:8 53.04284:13 54.03957:15 55.05606:5 57.07478:41 60.97962:13 62.99225:10 65.04097:118 66.05124:87 67.04385:148 72.08205:8 74.09982:23 77.0411:158 78.03549:115 78.98357:23 79.05509:82 80.04973:46 81.38134:5 83.89124:3 84.96128:10 86.09705:5 90.02977:3 91.76452:8 92.05141:274 93.05908:965 93.12991:5 93.90117:5 94.39562:5 104.05136:26 105.73417:8 106.01159:24 106.065…	0.000659493	0.00118576	0.000763084	0.000572917	0.00138971	0.00126261	0.000960956	0.000293393	0.000813866	0.00270167	0.000620377	0.00123165	0.000834096	0.000468384	0.000450138	0.00182561	0.000549831	0.00117711	0.000393763	0.00045663	0.000603098	0.000600729	0.000613717	0.000834789	0.000641714	0.00284057	0.000767622	0.00152263
209	6.22	186.057	Unknown	0	0.208333	retained	retained	TRUE	No record	No record	No record	No record	No record	-1	-1	-1	-1	-1	SEPTLIPPOS_03-02-2	186.05739:63836 187.06074:10146 188.0641:4750	50.02122:31 51.02861:92 54.03631:41 57.07146:61 60.97733:10 63.83526:21 65.02953:31 65.0432:230 66.03857:20 66.0489:174 66.83594:21 67.04151:291 72.08566:20 74.09499:20 77.04116:363 78.03557:197 78.98491:61 79.04137:61 79.05392:143 80.05361:123 86.98887:10 91.05214:20 92.05029:482 92.77628:44 93.05795:1445 93.10153:12 95.10351:20 104.04884:41 105.73745:20 106.06575:1904 106.47175:12 108.08002:20 …	0.000514125	0.00792277	0.00116493	0.000927371	0.00187861	0.000900512	0.0019703	0.00467299	0.000875364	0.00124635	0.000572928	0.000596113	0.00121764	0.000490727	0.000791845	0.00123007	0.00386946	0.000838723	0.00360979	0.00557417	0.00590647	0.000499086	0.00553524	0.000810303	0.00350267	0.00172565	0.000531395	0.00584679
210	10.15	186.057	Unknown	0	0.277778	retained	retained	TRUE	No record	No record	No record	No record	No record	-1	-1	-1	-1	-1	SEPTLIPPOS_15-21-1	186.05713:30731 187.06048:2581 188.06384:3248	51.02398:31 52.03322:20 57.07399:51 60.97661:20 65.04015:102 66.04926:92 67.04303:184 74.09897:20 77.04148:153 78.03464:92 78.98647:31 79.05549:51 80.05139:71 84.96171:10 92.05053:371 92.77109:42 93.05819:853 93.09633:11 100.07328:10 104.05621:32 106.06447:963 106.15317:11 122.06081:10 130.16187:61 132.02538:20 138.04013:10 148.01933:10 150.03552:163 168.0457:112 186.05647:123 186.22017:51	0.000771223	0.00239646	0.0042186	0.00577671	0.00138011	0.0025948	0.00296067	0.00490822	0.00222276	0.00247943	0.0013287	0.00163731	0.00762552	0.00192728	0.00157465	0.000881018	0.00151294	0.00614048	0.00358894	0.00579621	0.00200892	0.00144203	0.00583631	0.00536903	0.00356365	0.00252149	0.0042267	0.00366449
211	0.03	186.057	Unknown	0	0.958333	retained	retained	TRUE	No record	No record	No record	No record	No record	-1	-1	-1	-1	-1	SEPTLIPPOS_25-20-2	186.05736:23166 187.06071:2885 188.06407:1903	50.0202:41 51.02757:31 52.03582:10 53.04057:20 54.03416:20 57.06815:20 65.04185:92 66.04868:112 67.04359:133 74.0983:20 77.03831:123 78.03394:92 79.05854:61 80.05573:31 92.04564:102 92.0497:174 93.05872:662 93.21265:11 104.05095:20 105.74682:31 105.75988:21 106.06496:744 106.66039:11 128.14738:20 132.02254:20 150.03587:143 168.04231:61 186.05859:102 186.22229:41	0.00231683	0.00731082	0.00698734	0.00506201	0.00559847	0.00717734	0.00623292	0.00385915	0.00450904	0.00217836	0.00329607	0.00488972	0.00600299	0.00259488	0.00348871	0.00188868	0.0027742	0.00441453	0.00302436	0.00427157	0.00540009	0.00360668	0.00453162	0.00413402	0.0032651	0.0106355	0.00349868	0.0048975
212	9.22	186.057	Unknown	0	0.0694445	retained	retained	TRUE	No record	No record	No record	No record	No record	-1	-1	-1	-1	-1	SEPTLIPPOS_06-21-2	186.05646:53381 187.05981:6281 188.06317:5131	50.02201:41 51.02639:102 52.03158:20 53.04246:41 54.03401:20 57.07335:61 60.97596:31 62.98967:20 63.02776:20 65.04178:174 66.03714:20 66.0509:194 66.65458:21 67.04469:270 74.10316:31 77.03958:280 78.03647:143 78.98455:41 79.04478:31 79.05482:112 80.04946:72 86.09943:20 89.0398:20 91.81841:21 92.05121:481 92.77042:42 93.05888:1369 93.10791:12 104.05122:31 105.05872:10 106.01437:44 106.0667:1549 10…	0.000511752	0.00199112	0.0078835	0.000664369	0.0014241	0.00848691	0.00792651	0.000848876	0.00545709	0.000699536	0.000805588	0.00123203	0.00170387	0.000940795	0.000923468	0.000503324	0.000936798	0.0011284	0.000612752	0.000620066	0.00100615	0.00064482	0.00608551	0.000657057	0.000633573	0.00276196	0.000782631	0.0012116
213	12.26	186.057	Unknown	0	0.458333	retained	retained	TRUE	No record	No record	No record	No record	No record	-1	-1	-1	-1	-1	SEPTLIPPOS_08-28-1	186.05838:45556 187.06173:6469 188.06509:4349	50.02002:18 50.87122:3 51.02538:66 52.03158:10 53.04041:20 54.03816:18 54.0475:3 57.07335:46 60.97486:5 62.99079:8 63.02328:5 64.84383:3 65.04063:130 65.06568:3 66.04861:138 66.8368:5 67.04469:192 72.08295:8 74.09709:15 76.8526:5 77.04082:204 78.03771:141 78.98455:20 79.05608:72 80.04946:56 84.96234:10 86.0955:10 91.0396:5 92.04986:380 92.77042:18 92.82345:5 92.99353:5 93.05888:1175 93.08884:5 93…	0.000893979	0.00350627	0.00150106	0.00568369	0.00466985	0.00809836	0.00739891	0.00467653	0.00512468	0.00059594	0.00315732	0.00312398	0.00740527	0.000947739	0.00231048	0.000609907	0.00303524	0.0056339	0.0032013	0.00576443	0.00616554	0.00220969	0.005671	0.00519193	0.0036683	0.00289313	0.00415115	0.0059348
214	5.26	186.057	Unknown	0	0.736111	retained	retained	TRUE	No record	No record	No record	No record	No record	-1	-1	-1	-1	-1	SEPTLIPPOS_03-02-2	186.05739:59983 187.06074:9165 188.0641:4830	50.02122:41 51.0266:102 52.03383:20 54.03424:41 54.0415:10 57.07573:41 60.97512:20 63.02916:20 65.04092:268 66.05005:184 67.04267:304 71.07291:10 74.09742:20 77.03992:278 78.03557:194 78.98742:51 79.04012:41 79.05769:133 80.04983:143 91.0508:42 92.05299:547 92.41632:11 92.8266:22 93.05931:1685 93.49695:20 104.04595:41 105.93059:22 106.00906:22 106.06575:1795 106.78077:20 108.08148:20 124.02113:31…	0.00165003	0.00744457	0.00345522	0.0040854	0.00639284	0.00733291	0.00700578	0.00443364	0.00484307	0.00192172	0.00383639	0.00327119	0.00679895	0.0031943	0.00387327	0.00126721	0.00371753	0.00531513	0.00353103	0.00521059	0.00557688	0.00382092	0.00513704	0.00481255	0.00314584	0.0117162	0.00293088	0.00557096
215	5.9	186.057	Unknown	0	0.763889	retained	retained	TRUE	No record	No record	No record	No record	No record	-1	-1	-1	-1	-1	SEPTLIPPOS_03-02-2	186.05739:63920 187.06074:7711 188.0641:4869	50.02122:31 51.02861:92 54.03631:41 57.07146:61 60.97733:10 63.83526:21 65.02953:31 65.0432:230 66.03857:20 66.0489:174 66.83594:21 67.04151:291 72.08566:20 74.09499:20 77.04116:363 78.03557:197 78.98491:61 79.04137:61 79.05392:143 80.05361:123 86.98887:10 91.05214:20 92.05029:482 92.77628:44 93.05795:1445 93.10153:12 95.10351:20 104.04884:41 105.73745:20 106.06575:1904 106.47175:12 108.08002:20 …	0.000730606	0.0079332	0.00723978	0.00550089	0.00628794	0.00762978	0.00731612	0.000851272	0.00479053	0.00249612	0.00388946	0.0054865	0.00707252	0.00317033	0.00394098	0.00171886	0.00382795	0.00553121	0.00347815	0.00140398	0.00204082	0.00387788	0.00126583	0.00505244	0.000669191	0.0123226	0.00413567	0.00172032
216	11.69	186.057	Unknown	0	0.819444	retained	retained	TRUE	No record	No record	No record	No record	No record	-1	-1	-1	-1	-1	SEPTLIPPOS_03-02-2	186.05739:65914 187.06074:8390 188.0641:5184	50.01823:31 51.02559:92 52.01855:10 52.03587:20 53.04371:36 54.03631:26 57.07146:51 60.97622:20 62.99106:10 64.8805:10 65.04206:241 66.05005:179 66.84055:10 67.04498:239 67.08197:5 72.07967:5 74.09621:15 75.95099:10 77.04116:271 78.03682:179 78.98616:51 79.04514:46 79.05643:133 79.96144:10 80.04983:97 91.04406:15 91.77421:21 92.05029:469 92.76949:20 93.05795:1856 93.09881:10 93.21461:6 93.43144:5…	0.00131273	0.0081807	0.00731491	0.00599984	0.00629702	0.00844357	0.00764346	0.00473459	0.00542522	0.00290145	0.004041	0.005669	0.00785042	0.00158601	0.00337987	0.0011429	0.00412769	0.00629378	0.00375019	0.00610527	0.0058113	0.00400742	0.00602109	0.0055225	0.00372134	0.00427365	0.00440077	0.00610192
217	1.57	186.057	Unknown	0	0.833333	retained	retained	TRUE	No record	No record	No record	No record	No record	-1	-1	-1	-1	-1	SEPTLIPPOS_01-37-2	186.05739:77553 187.06074:11944 188.0641:5874	50.01923:31 51.02761:102 52.02161:15 52.03485:15 53.04165:41 54.03631:26 57.07359:102 60.97622:20 62.98882:15 64.02261:10 65.04092:357 65.84829:15 66.04775:229 66.06496:10 66.84171:21 67.04498:339 67.40609:10 69.05716:10 72.08207:10 74.09742:31 74.30048:5 77.03869:338 77.4158:10 77.84988:10 78.03432:245 78.98365:36 79.05518:179 80.05109:118 81.07357:10 83.07108:5 84.96013:61 86.0972:10 91.78097:1…	0.00180408	0.00677421	0.00483332	0.00367609	0.00546776	0.00485715	0.00703207	0.00277891	0.00366797	0.00321572	0.00338451	0.00417749	0.00383761	0.00263926	0.00224895	0.00101753	0.00262728	0.00383992	0.0024831	0.00511301	0.00368382	0.00268959	0.00351383	0.00330026	0.00184445	0.00991918	0.002644	0.00348655
218	3.92	186.057	Unknown	0	0.152778	retained	retained	TRUE	No record	No record	No record	No record	No record	-1	-1	-1	-1	-1	SEPTLIPPOS_11-06-2	186.05713:36798 187.06048:4415 188.06384:3141	50.01664:26 51.026:66 52.0322:10 54.03464:20 54.04294:10 57.07399:51 60.9744:10 65.04015:153 66.04697:112 67.04418:164 74.09897:15 77.039:215 78.03464:118 78.98647:41 79.04294:46 79.05674:66 80.05266:56 80.0716:10 91.04162:20 91.05913:10 92.05053:337 93.05819:1000 93.22304:10 93.82916:10 94.08503:10 96.99905:10 100.11282:5 104.04758:26 105.06228:15 105.79279:11 106.06592:1066 106.10227:6 108.0757…	0.00116973	0.00245182	0.00261076	0.00139811	0.00570039	0.00301896	0.00196613	0.00177809	0.00162806	0.000384948	0.00120942	0.00186071	0.00208572	0.00270646	0.00127617	0.000823148	0.0032969	0.0016768	0.00129371	0.00195917	0.00214623	0.00132197	0.00165296	0.00142124	0.00100735	0.0092532	0.00133529	0.00196302
219	4.53	186.057	Unknown	0	0.125	retained	retained	TRUE	No record	No record	No record	No record	No record	-1	-1	-1	-1	-1	SEPTLIPPOS_11-06-2	186.05713:40118 187.06048:4665 188.06384:3280	50.02064:31 51.026:51 53.04103:20 57.07292:41 63.01945:10 65.04129:123 66.04812:133 67.04418:204 74.09776:31 77.039:143 78.03464:123 78.98772:31 79.04796:41 79.05423:82 80.05013:92 92.04918:283 93.05819:1017 104.04758:51 105.73617:20 106.06592:1114 106.3991:11 124.0259:31 130.15865:92 132.02699:31 145.02573:10 148.01762:20 150.03899:225 168.05118:123 186.05455:112	0.00112056	0.00472739	0.0043394	0.00290002	0.00621473	0.00370921	0.00441975	0.00241135	0.00279783	0.00153729	0.00290204	0.00289448	0.00313051	0.00299111	0.00182886	0.0008545	0.00384475	0.00448272	0.00227149	0.0033053	0.00409494	0.00153841	0.00328926	0.00288881	0.0024737	0.0110292	0.00280018	0.00369512
220	10.73	186.057	Unknown	0	0.319444	retained	retained	TRUE	No record	No record	No record	No record	No record	-1	-1	-1	-1	-1	SEPTLIPPOS_06-21-2	186.05646:51181 187.05981:6973 188.06317:4688	50.01902:61 51.0284:61 52.03158:20 53.04246:20 54.03609:31 54.58119:10 57.07549:41 63.02664:20 65.04063:194 66.04746:194 66.84257:21 67.04353:292 70.99883:10 77.04206:239 78.03397:143 78.04893:20 79.04353:72 80.04946:92 82.44659:21 84.95844:10 86.98978:10 92.05121:466 92.77042:31 93.05888:1305 93.09293:27 93.87635:20 104.04978:20 105.06017:22 106.06525:1683 106.6257:22 124.01739:61 130.15959:51 1…	0.000738795	0.00346593	0.00755861	0.00580076	0.00113101	0.00167131	0.00109569	0.0049532	0.00566261	0.00194834	0.00408302	0.00199384	0.00773705	0.0028777	0.00419459	0.00103631	0.00135141	0.0059657	0.00366426	0.00188912	0.00236782	0.00391508	0.00592381	0.00137043	0.003782	0.00261731	0.00433758	0.00600812
221	12.74	186.057	Unknown	0	0.25	retained	retained	TRUE	No record	No record	No record	No record	No record	-1	-1	-1	-1	-1	SEPTLIPPOS_01-37-2	186.05739:61684 187.06074:5669 188.0641:5442	50.01823:41 51.02458:61 53.04165:31 57.07573:51 60.97953:10 65.04206:184 66.05005:133 67.04151:197 74.09864:21 77.03745:176 78.03682:153 78.97989:31 79.04388:31 79.05392:72 80.05235:72 84.044:10 91.05753:31 92.04893:301 92.77765:22 93.05795:1185 98.08908:10 104.05315:43 106.06575:1211 106.10646:11 108.08148:20 124.01955:10 130.1554:51 132.02374:61 135.12511:10 148.01944:20 150.03909:255 166.02632…	0.00143493	0.00756223	0.00758261	0.00573022	0.000998095	0.00156435	0.00147445	0.00164058	0.00146565	0.00137991	0.0016026	0.00577401	0.00182344	0.000829989	0.00407205	0.000906954	0.00116372	0.0018881	0.00101516	0.00104632	0.00100995	0.00392421	0.00082068	0.00190036	0.000589668	0.0023173	0.000696332	0.00143757
222	13.89	186.057	Unknown	0	0.0972222	retained	retained	TRUE	No record	No record	No record	No record	No record	-1	-1	-1	-1	-1	SEPTLIPPOS_01-37-2	186.05547:60934 187.05882:6608 188.06218:6168	50.01723:31 51.0266:102 52.03485:31 53.04062:31 54.03735:51 57.07466:51 60.97843:20 63.02467:21 65.03978:227 66.0489:194 67.04382:286 74.09499:31 75.02746:10 77.04116:251 78.03557:186 78.05303:11 78.98867:82 79.04012:51 79.05643:133 80.04983:164 84.96013:20 91.04675:21 92.05029:502 92.77221:31 93.05795:1850 93.84123:20 95.04983:20 104.05027:51 105.73309:20 106.01488:23 106.06575:1790 106.59705:12…	0.00141747	0.00799883	0.00241035	0.000689446	0.00206141	0.00189165	0.00177428	0.00147256	0.00202992	0.00285323	0.00264115	0.00118404	0.00254544	0.00120619	0.00159559	0.000945714	0.000832029	0.00124228	0.00108797	0.00113	0.000935594	0.00130279	0.00134115	0.00178732	0.00204639	0.00350478	0.00178523	0.00177593
223	7.11	186.057	Unknown	0	0.0555556	retained	retained	TRUE	No record	No record	No record	No record	No record	-1	-1	-1	-1	-1	SEPTLIPPOS_29-19-2	186.05688:27230 187.06023:3389 188.06359:2579	50.02007:14 51.02643:37 52.02346:7 52.03263:7 54.0361:17 54.04025:14 57.07547:48 59.70397:3 63.02769:7 65.04168:99 66.04851:82 66.84245:7 67.04226:123 72.08038:7 73.02785:3 74.09811:17 77.03936:133 78.03374:85 78.98431:14 79.04453:24 79.05457:55 80.04921:37 84.96333:10 86.10041:10 87.17519:3 91.03787:10 91.04865:10 92.05218:220 92.7673:7 93.05712:709 93.38285:4 94.02097:7 101.99611:3 104.05213:31…	0.000573119	0.00122907	0.00105786	0.000832675	0.0066936	0.00146406	0.00108791	0.000631985	0.00132662	0.00137171	0.000836629	0.00131335	0.00156646	0.000706804	0.00105193	0.000377841	0.000820278	0.000832444	0.00379818	0.001261	0.00153743	0.000441844	0.0058418	0.00531015	0.000820824	0.00300616	0.000945067	0.00109944
224	0.88	186.057	Unknown	0	0.166667	retained	retained	FALSE	No record	No record	No record	No record	No record	-1	-1	-1	-1	-1	SEPTLIPPOS_01-37-2	186.05739:102220 187.06074:15459 188.0641:9586	0	0.0023779	0.00772964	0.00987372	0.00501676	0.00569439	0.00722879	0.012014	0.00431992	0.0062005	0.00222249	0.0034661	0.00502794	0.00629854	0.00278011	0.00361886	0.00150777	0.00299941	0.00468767	0.00368112	0.00835261	0.00578108	0.00421098	0.00585784	0.00454308	0.00377251	0.0182602	0.00365928	0.00517911
225	17.17	186.058	Unknown	0	0.0416667	retained	retained	TRUE	No record	No record	No record	No record	No record	-1	-1	-1	-1	-1	SEPTLIPPOS_03-02-2	186.05739:57523 187.06074:6821 188.0641:6468	51.02559:61 51.04071:20 53.04371:51 54.03631:41 57.07359:72 65.0284:21 65.04092:268 66.0489:235 67.04267:282 72.08207:20 74.09864:41 75.08983:10 77.03992:282 78.03432:194 78.98742:61 79.04263:41 79.05769:143 80.05235:92 91.05214:31 92.05029:555 92.77084:42 93.05931:1502 93.4601:12 96.04469:10 104.04739:41 105.7418:20 105.75777:22 106.06575:1826 106.23737:12 106.72535:20 108.08736:31 124.01955:31 …	0.000313812	0.00713919	0.00370215	0.0066644	0.00309544	0.0037934	0.00911788	0.00194275	0.00304644	0.00201167	0.00431588	0.00378446	0.00455233	0.0038444	0.00222704	0.000798168	0.00251065	0.00344864	0.00189475	0.00335179	0.00364161	0.00314427	0.00415256	0.00235092	0.0014275	0.00731516	0.00280487	0.00416968
226	1.21	186.108	Unknown	0	0.111111	dropped	dropped	TRUE	No record	No record	No record	No record	No record	-1	-1	-1	-1	-1	SEPTLIPPOS_12-13-2	186.11105:17831 187.1144:1824 188.11776:5773	53.04206:10 55.05841:20 58.06685:102 66.04582:10 67.0569:31 74.09897:10 77.05264:10 81.06879:20 82.06446:31 84.08183:153 93.05819:20 96.0795:10 106.0601:31 124.1171:20 140.106:133 186.10846:112 186.22787:20	0.000126269	0.00120549	0.000986235	0.000691068	0.000750856	0.00382947	0.000577826	0.000888804	0.00120788	0.000276258	0.000647427	0.00262169	0.00143629	0.000632631	0.00106593	0.000157495	0.000639207	0.00106107	0.00122425	0.000631017	0.00163629	0.00117933	0.00114241	0.00161897	0.000632119	0.00145912	0.000787008	0.00331436
227	2.69	186.22	Unknown	0	0.0138889	retained	retained	FALSE	No record	No record	No record	No record	No record	-1	-1	-1	-1	-1	SEPTLIPPOS_93-01-2	186.2196:10514 187.22295:1287 188.22631:258	0	0.0010018	0.000992021	0.00064346	0.000627938	0.00045451	0.00161267	0.000991697	0.000924261	0.000521751	0.00029715	0.000801301	0.0010791	0.000602912	0.000367139	0.000656457	0.000603461	0.000511598	0.00137976	0.000729779	0.00064548	0.000932003	0.000710262	0.000506754	0.00108108	0.000711061	0.00071026	0.00104653	0.00121419
228	4.52	186.22	Unknown	0	0.0694445	retained	retained	TRUE	No record	No record	No record	No record	No record	-1	-1	-1	-1	-1	SEPTLIPPOS_55-06-1	186.21933:15918 187.22268:2180 188.22604:38	50.02075:8 51.02711:31 52.02619:4 53.04112:14 54.0368:6 54.0451:2 57.07297:51 60.97662:8 64.0433:4 65.04126:74 66.04808:57 67.04298:98 70.06287:2 72.08351:8 74.09763:18 77.04009:98 78.03697:61 78.98254:10 78.99885:4 79.04402:16 79.05657:29 80.04995:49 82.19218:2 84.96278:12 86.09461:4 86.99546:2 91.04131:6 92.05022:141 92.76805:6 93.05787:591 93.44227:2 93.98888:4 95.53751:2 104.05:12 105.73859:6…	0.000426495	0.000892111	0.00113348	0.000990377	0.000899881	0.00171254	0.00139039	0.00116543	0.00155053	0.000368631	0.00074188	0.00165426	0.00246733	0.000671177	0.00120027	0.000856771	0.00126269	0.00183895	0.0013357	0.00127753	0.00223389	0.00147158	0.00118904	0.00175528	0.00090689	0.00575929	0.0012948	0.00160581
229	12.29	186.22	Unknown	0	0.361111	retained	retained	TRUE	No record	No record	No record	No record	No record	-1	-1	-1	-1	-1	SEPTLIPPOS_21-31-2	186.22105:17538 187.2244:2337 188.22776:195	50.0182:15 51.02858:51 52.02055:7 53.04262:12 54.03831:15 55.0527:7 57.07349:75 60.97607:9 62.99424:3 64.84164:3 65.04071:116 66.03262:3 66.04983:90 66.11294:3 67.04359:152 67.64364:3 72.08296:5 74.10074:19 77.03955:135 78.03519:111 78.98325:17 79.04348:19 79.05729:72 80.05067:70 84.96095:10 86.09801:5 86.98967:7 89.00903:3 91.04618:5 92.05106:257 92.77161:9 92.78793:2 93.05872:923 93.13499:4 93.…	0.000607966	0.000862076	0.000738421	0.00233363	0.00171007	0.000641075	0.00120082	0.0025546	0.000593226	0.000386761	0.00131983	0.00334017	0.00127139	0.00084126	0.00245057	0.000603241	0.00117381	0.00126133	0.00220368	0.00372773	0.00114409	0.002783	0.000797895	0.000629714	0.00255293	0.00175821	0.00078482	0.00439444
230	0.82	186.22	Unknown	0	0.638889	retained	retained	FALSE	No record	No record	No record	No record	No record	-1	-1	-1	-1	-1	SEPTLIPPOS_11-06-2	186.2189:13247 187.22225:2106 188.22561:100	0	0.00184714	0.00208383	0.00211277	0.00170777	0.00205216	0.00267626	0.00246862	0.00167252	0.00198297	0.000881262	0.00144951	0.00179481	0.00268015	0.00114701	0.00164297	0.000807751	0.00148437	0.00248701	0.0016034	0.00230591	0.00266113	0.00189942	0.00275234	0.00243414	0.00172937	0.00577516	0.00200629	0.00268473
231	16.87	186.22	Unknown	0	0.0138889	retained	retained	FALSE	No record	No record	No record	No record	No record	-1	-1	-1	-1	-1	SEPTLIPPOS_47-09-2	186.21994:36886 187.22329:4647 188.22665:152	0	0.000134434	0.00144205	0.00122342	0.000832925	0.00203414	0.000987277	0.00132074	0.0016171	0.00141691	0.00115769	0.00137053	0.00114823	0.00158936	0.00134789	0.00145071	0.000560095	0.00216291	0.00156898	0.00110527	0.000974832	0.00131499	0.00114499	0.00187322	0.000884375	0.00134914	0.00428156	0.000823748	0.00154077
232	14.88	186.22	Unknown	0	0.0277778	retained	retained	TRUE	No record	No record	No record	No record	No record	-1	-1	-1	-1	-1	SEPTLIPPOS_40-26-1	186.22021:23792 187.22356:3406 188.22692:77	50.01798:20 51.02533:46 52.03253:15 53.04239:15 54.03289:10 57.07216:92 60.9813:10 65.04156:123 66.04609:72 67.04444:148 72.93606:5 74.09797:31 77.03796:133 78.03608:112 78.98164:10 79.04438:26 79.05442:72 80.05031:61 84.97747:5 92.04928:291 92.7739:15 93.05829:834 93.12775:6 94.03447:10 99.08026:5 104.04903:26 105.05361:21 106.06593:933 106.31612:6 124.01634:10 128.13879:10 130.16006:112 132.021…	0.00016414	0.00102429	0.00171934	0.00164027	0.00112342	0.00205165	0.0012251	0.00134415	0.00108227	0.00118998	0.00129722	0.00130897	0.00206957	0.000635751	0.00154017	0.000440472	0.000907006	0.00155577	0.00153362	0.00171432	0.00170494	0.00151706	0.00185465	0.00179222	0.00138185	0.00423086	0.00101902	0.00232989
233	12.75	186.22	Unknown	0	0.111111	retained	retained	TRUE	No record	No record	No record	No record	No record	-1	-1	-1	-1	-1	SEPTLIPPOS_01-37-2	186.21916:36368 187.22251:4533 188.22587:0	50.01623:36 51.02861:66 51.58676:10 52.03485:31 53.04165:26 54.03631:36 55.05592:5 56.89777:10 57.07573:82 60.97622:15 62.98882:10 63.02579:10 65.04092:261 66.04661:189 67.04382:291 72.08207:10 74.09621:20 77.03869:323 78.03432:204 78.98491:51 79.04263:36 79.05518:133 80.04983:112 81.07102:5 84.96143:26 86.99018:10 91.04137:15 91.05349:10 92.05029:511 92.76949:15 92.82796:15 93.05795:1542 93.1791…	0.000846016	0.00063396	0.000550419	0.000604856	0.000771614	0.000545075	0.000928507	0.000564586	0.000876509	0.000389782	0.000550904	0.000785231	0.00100959	0.000304742	0.000396525	0.000299972	0.000515735	0.00102145	0.000281897	0.000819454	0.000662035	0.000629969	0.000613928	0.000558907	0.000434545	0.00180193	0.00037662	0.000822578
234	3.96	186.22	Unknown	0	0.0277778	retained	retained	FALSE	No record	No record	No record	No record	No record	-1	-1	-1	-1	-1	SEPTLIPPOS_01-37-2	186.21916:69607 187.22251:8762 188.22587:154	0	0.00161924	0.000345029	0.000755552	0.000538731	0.000681146	0.00118658	0.000698704	0.000959877	0.00104138	0.000163337	0.00055992	0.000447942	0.00080782	0.000379619	0.000547876	0.000489772	0.000382498	0.000739566	0.000671893	0.000455803	0.000639221	0.000541166	0.000660553	0.00111822	0.000831292	0.00263405	0.000452444	0.00104218
235	1.42	186.22	Unknown	0	0.819444	retained	retained	TRUE	No record	No record	No record	No record	No record	-1	-1	-1	-1	-1	SEPTLIPPOS_03-02-2	186.22108:12048 187.22443:2096 188.22779:50	51.02761:133 52.03383:31 53.04062:31 54.0415:31 56.05229:20 57.07146:51 58.06861:20 65.02726:21 65.04092:237 66.0489:194 67.04267:345 74.09742:20 77.03869:259 78.03432:247 78.98616:61 79.05643:72 80.05109:133 82.07056:20 84.08154:92 84.95492:10 86.99281:31 88.13409:21 91.0508:21 92.05164:406 92.08685:11 92.84292:22 93.05931:1714 93.22416:12 104.05315:61 105.82601:22 106.06721:1664 106.27375:12 10…	0.00102062	0.00149526	0.00203707	0.00172347	0.0018353	0.000738793	0.00213588	0.00166093	0.00231218	0.000460919	0.00145543	0.00171965	0.00282363	0.00122326	0.0013999	0.000596282	0.000714515	0.00203485	0.00132708	0.00194375	0.0022465	0.00148171	0.00220036	0.00251587	0.00159949	0.00527389	0.00175106	0.00228875
236	19.27	186.22	Unknown	0	0.236111	retained	retained	TRUE	No record	No record	No record	No record	No record	-1	-1	-1	-1	-1	SEPTLIPPOS_12-13-2	186.2189:36368 187.22225:4679 188.22561:349	50.02463:20 51.02398:51 53.03897:20 54.03775:31 57.07185:82 65.04129:123 66.04812:133 67.04303:133 72.0908:10 74.09653:41 77.039:143 78.03588:123 78.98647:31 79.04419:31 79.05549:72 80.05013:51 86.1001:20 91.77039:20 92.05053:194 93.05819:770 93.72391:20 102.04292:10 105.74633:31 106.01214:21 106.06447:762 120.03097:10 124.01333:20 128.14375:31 130.16025:82 132.02051:20 140.01413:20 148.02792:20 …	5.37e-05	0.00051593	0.00148201	0.00152187	0.00128143	0.00781062	0.00195854	0.00163962	0.005635	0.000431998	0.00400817	0.00149809	0.00915537	0.000636959	0.0048138	0.00129463	0.00107219	0.00700276	0.00127223	0.000957063	0.00139589	0.00111776	0.00144874	0.00132595	0.00103468	0.0180445	0.000888159	0.00193828
237	10.08	186.22	Unknown	0	0.0972222	retained	retained	FALSE	No record	No record	No record	No record	No record	-1	-1	-1	-1	-1	SEPTLIPPOS_19-43-1	186.21983:17806 187.22318:1669 188.22654:267	0	0.000388438	0.00118439	0.000710804	0.000553828	0.00130962	0.00182078	0.0012103	0.0025342	0.000664538	0.0015372	0.000667381	0.000798372	0.000943782	0.00105472	0.000444415	0.000879251	0.000891448	0.000588881	0.00243322	0.00102607	0.000769558	0.00089065	0.000798317	0.000676035	0.000601734	0.00141029	0.000568916	0.000889732
238	1.79	186.22	Unknown	0	0.347222	retained	retained	TRUE	No record	No record	No record	No record	No record	-1	-1	-1	-1	-1	SEPTLIPPOS_01-37-2	186.22108:67785 187.22443:9631 188.22779:413	50.01723:46 51.0266:118 52.02568:10 52.03383:20 53.04062:31 54.03839:36 55.05383:20 56.05124:10 57.07146:179 58.06861:10 60.97292:15 62.99218:20 63.02355:10 64.03391:15 65.02384:10 65.04206:196 66.0489:164 66.8394:16 67.00569:10 67.04267:299 68.04619:10 69.05951:10 72.08327:20 74.09742:56 75.17793:10 77.03992:416 78.00439:15 78.03432:253 78.98616:56 79.04137:51 79.05643:107 80.05235:102 82.06673:…	0.00157685	0.000621425	0.00165688	0.00141214	0.000483944	0.00072784	0.000313867	0.00126439	0.00165266	0.00100181	0.000367171	0.000583734	0.00225897	0.00109862	0.000435078	0.000681526	0.00140705	0.000724194	0.000281199	0.000344642	0.000464312	0.000685354	0.000727642	0.00209332	0.00132893	0.00114562	0.000290633	0.000379126
239	19.75	186.22	Unknown	0	0.666667	retained	retained	TRUE	No record	No record	No record	No record	No record	-1	-1	-1	-1	-1	SEPTLIPPOS_06-21-2	186.22015:36886 187.2235:5494 188.22686:225	51.02437:41 52.02038:10 54.03712:20 57.07122:92 63.0244:10 65.04292:143 66.04976:102 67.04353:143 67.05509:10 72.30843:10 74.0983:61 77.04082:204 78.03522:123 78.98957:20 79.04102:20 79.05357:41 80.05199:72 92.04986:268 92.7813:21 93.05888:790 93.08884:46 104.04834:41 106.01582:43 106.0667:1087 106.24123:11 124.02053:31 127.07789:10 130.15799:133 132.02634:51 148.01871:20 150.03662:184 166.03458:…	2.52e-05	0.000536781	0.00544753	0.00420784	0.00575126	0.00175549	0.00776825	0.00534181	0.00141854	0.00259109	0.00116655	0.00703387	0.00290728	0.000785706	0.0013724	0.000359015	0.00577293	0.00143107	0.00488783	0.00749635	0.00781188	0.00559211	0.00756693	0.00705536	0.0047607	0.00408108	0.00534873	0.00871234
240	17.47	186.22	Unknown	0	0.263889	retained	retained	TRUE	No record	No record	No record	No record	No record	-1	-1	-1	-1	-1	SEPTLIPPOS_46-32-2	186.22186:35060 187.22521:4814 188.22857:127	50.01891:31 51.02525:41 54.03592:31 57.07101:123 65.04032:184 66.04828:112 67.04318:174 72.08253:20 74.10029:41 77.0428:164 78.03471:133 78.98402:31 79.05681:72 80.05019:51 81.06757:20 84.95782:10 86.09879:31 92.04913:331 92.82136:22 93.05951:785 93.68423:11 102.03565:10 104.05175:73 105.74036:20 106.00906:22 106.06576:977 106.36108:11 108.07999:20 124.01929:20 126.76172:10 130.15825:133 132.0282…	8.17e-05	0.000912589	0.00504392	0.00414035	0.00183183	0.00219233	0.00187713	0.00445094	0.00522837	0.0011305	0.00358439	0.0012286	0.00187141	0.00174542	0.00133942	0.000480102	0.00231088	0.00154127	0.00151549	0.00702705	0.00120598	0.00455156	0.00222955	0.00683972	0.00438472	0.00292337	0.00110813	0.00119652
241	3.27	186.22	Unknown	0	0.0416667	retained	retained	TRUE	No record	No record	No record	No record	No record	-1	-1	-1	-1	-1	SEPTLIPPOS_78-39-2	186.22034:11256 187.22369:1473 188.22705:135	51.02279:20 57.07372:20 65.0409:51 66.05001:41 67.04376:82 77.03967:51 78.03404:51 79.05613:41 80.05077:41 83.04753:10 92.047:72 93.06007:227 94.22115:11 106.0634:334 124.02924:11 125.11002:10 130.16037:41 132.02872:10 150.04059:51 168.04533:41 186.05971:51 186.2157:41	0.000570048	0.000756085	0.00127333	0.00077229	0.00208809	0.00146985	0.00124693	0.00070721	0.000870294	0.000275912	0.000906693	0.000815323	0.00134998	0.000638368	0.000866391	0.000476074	0.00102005	0.00145488	0.000777622	0.00138291	0.00143941	0.00067406	0.00137575	0.00159469	0.000847574	0.00318012	0.000780129	0.00156599
242	14.25	186.22	Unknown	0	0.0694445	retained	retained	TRUE	No record	No record	No record	No record	No record	-1	-1	-1	-1	-1	SEPTLIPPOS_94-36-1	186.2196:9434 187.22295:1230 188.22631:190	50.01734:10 51.02769:10 54.03115:10 55.93819:5 57.07249:46 65.0407:46 66.04866:41 67.04472:66 72.07929:5 74.09821:20 77.03571:41 78.04378:10 78.99189:10 79.05338:15 80.05051:26 84.96204:10 92.05077:97 93.05842:336 93.6517:10 104.04765:5 106.06451:353 124.02411:5 128.14507:10 130.15833:61 132.02016:10 140.01198:10 150.03661:82 166.04883:5 168.04474:51 186.05521:51	0.000262285	0.00130987	0.00189257	0.00165974	0.00149242	0.0015199	0.00476974	0.00206893	0.00127134	0.00132258	0.00126751	0.00182833	0.00203944	0.00138623	0.00102603	0.000507499	0.00122082	0.0016335	0.000601454	0.0021631	0.00220052	0.00125065	0.00169959	0.00213972	0.00196018	0.0135873	0.00139954	0.00193545
243	5.25	186.22	Unknown	0	0.277778	retained	retained	TRUE	No record	No record	No record	No record	No record	-1	-1	-1	-1	-1	SEPTLIPPOS_01-37-2	186.21916:67218 187.22251:9267 188.22587:408	50.01623:41 51.02861:174 52.03077:20 53.04165:51 54.03527:41 57.07146:174 60.97622:41 63.02692:21 64.84071:21 65.04092:292 66.0489:252 66.37742:21 67.04151:327 72.08447:41 74.09499:61 74.58671:10 77.01639:21 78.03432:346 78.9824:51 79.04263:51 79.05518:174 79.81004:20 80.04983:174 84.95753:20 86.09589:20 91.7688:31 92.04893:731 92.77084:21 93.05795:2237 93.35368:23 104.04884:61 105.73309:20 106.0…	0.00156366	0.00126544	0.000626328	0.000384523	0.00265865	0.00341256	0.00176232	0.00152957	0.0010767	0.00042984	0.000788885	0.000886742	0.00203148	0.00108451	0.00228184	0.000373592	0.000640863	0.00127865	0.000891441	0.00134385	0.000688652	0.00251191	0.00170486	0.00199627	0.00123734	0.00206566	0.000598151	0.00211665
244	0.02	186.22	Unknown	0	0.555556	retained	retained	FALSE	No record	No record	No record	No record	No record	-1	-1	-1	-1	-1	SEPTLIPPOS_01-37-2	186.21916:87887 187.22251:13304 188.22587:333	0	0.00204447	0.00199424	0.00202599	0.00157997	0.000616703	0.00268564	0.0025619	0.00130997	0.00149623	0.000976458	0.000661173	0.00114728	0.0029916	0.000374486	0.00170359	0.000900046	0.00148763	0.00175279	0.000811796	0.00237029	0.000830607	0.00192052	0.00240464	0.000889476	0.000603624	0.00551463	0.000914424	0.000881721
245	15.82	186.22	Unknown	0	0.194444	retained	retained	TRUE	No record	No record	No record	No record	No record	-1	-1	-1	-1	-1	SEPTLIPPOS_08-28-1	186.22015:31972 187.2235:4681 188.22686:344	50.02501:31 51.0274:92 52.02954:10 53.04143:41 54.03505:20 57.07228:92 60.97927:20 63.02328:20 65.04063:248 66.05206:164 67.04353:279 70.03156:10 74.09588:31 74.92934:21 77.03958:281 78.03522:184 78.98957:41 79.04353:51 79.05482:123 80.04946:82 83.06555:10 84.95844:20 86.10467:31 89.04513:10 91.04229:21 92.0485:395 93.05888:1312 93.59072:12 104.05267:61 105.7413:41 106.0667:1555 106.47999:12 108.…	0.000132736	0.000961489	0.000996868	0.00398891	0.00168823	0.00183088	0.00123687	0.000658338	0.00120755	0.000916399	0.000625107	0.00223819	0.00139844	0.000659905	0.000957653	0.000322242	0.000834015	0.00696389	0.00102632	0.00142568	0.00145082	0.00474512	0.00189474	0.00642192	0.00138738	0.00455645	0.00122319	0.00137866
246	11.7	186.22	Unknown	0	0.305556	retained	retained	TRUE	No record	No record	No record	No record	No record	-1	-1	-1	-1	-1	SEPTLIPPOS_53-02-1	186.22125:16658 187.2246:1944 188.22796:160	50.02275:20 51.02711:51 53.04112:20 54.0368:20 57.06977:61 65.04126:112 66.04923:102 67.04414:123 74.09763:31 77.04009:143 78.03448:61 78.98631:31 79.04277:31 79.05532:51 79.06912:20 80.04995:31 84.96278:20 92.05022:225 92.77348:21 93.05787:585 93.07693:11 104.05288:31 105.05314:21 106.06544:630 106.67691:11 107.47298:11 128.1526:10 130.1627:51 132.02458:41 132.0408:20 150.03622:153 168.04625:102…	0.000536271	0.0019339	0.00155364	0.00169816	0.001823	0.00207571	0.00144105	0.0016032	0.00158881	0.000935046	0.00165419	0.00152456	0.00229208	0.00104999	0.00249057	0.000669975	0.00246026	0.00280541	0.00118003	0.00158622	0.00174592	0.000765802	0.00176457	0.00158796	0.00246346	0.00165727	0.00158965	0.00422134
247	6.04	186.22	Unknown	0	0.194444	retained	retained	TRUE	No record	No record	No record	No record	No record	-1	-1	-1	-1	-1	SEPTLIPPOS_12-13-2	186.22084:16686 187.22419:2385 188.22755:179	50.02264:51 51.02499:61 52.01999:10 54.0336:20 57.07505:72 65.04129:123 66.04926:123 67.04187:133 74.1014:20 77.04025:204 78.03464:143 78.98772:41 79.05172:82 79.05674:112 80.04761:51 84.9578:10 86.09486:20 91.04566:31 92.05053:303 92.76701:11 93.05819:1031 93.68155:20 104.0519:41 105.73907:20 106.01068:32 106.06447:1062 106.31757:11 108.08018:31 124.02119:31 128.14536:31 130.15703:51 132.02861:3…	0.000453829	0.000556266	0.000702681	0.000464871	0.000657754	0.00358368	0.0003114	0.000453745	0.000402844	0.000461868	0.000473006	0.00070867	0.000939925	0.00025734	0.00227829	0.000661111	0.000390277	0.000959097	0.000652924	0.00340941	0.000741251	0.000401002	0.000729962	0.000615226	0.000481649	0.00140377	0.000301264	0.000921071
248	10.76	186.221	Unknown	0	0.138889	retained	retained	TRUE	No record	No record	No record	No record	No record	-1	-1	-1	-1	-1	SEPTLIPPOS_06-21-2	186.22015:20442 187.2235:3042 188.22686:160	50.02002:31 51.02639:65 52.03158:10 53.04246:27 54.03712:27 56.05311:4 57.07228:59 57.09042:4 58.06729:4 60.97486:10 62.98743:4 63.02104:4 64.0325:6 65.04178:170 65.84571:4 66.0337:6 66.04861:170 66.07041:4 66.43579:4 67.04353:241 67.08978:4 72.08055:6 74.0983:31 77.03958:260 77.06065:2 78.03522:166 78.81653:4 78.98455:47 79.04227:33 79.05482:90 80.05199:78 84.95714:14 86.09681:8 91.03825:8 91.04…	0.000297272	0.000735607	0.00301888	0.001189	0.000624293	0.000866793	0.000644243	0.0026286	0.000733232	0.00098365	0.00101016	0.000941211	0.00080565	0.000768295	0.00258349	0.000502445	0.00046062	0.000865352	0.000730477	0.000748997	0.000993686	0.000776786	0.0010287	0.000758881	0.00262122	0.00201124	0.00309142	0.000739166
249	12.18	187.055	Unknown	0	0.0138889	retained	retained	FALSE	No record	No record	No record	No record	No record	-1	-1	-1	-1	-1	SEPTLIPPOS_08-28-1	187.05519:5766 188.05854:3998 189.0619:174	0	0.000131131	0.000894097	0.000629577	0.000719429	0.000466594	0.000410202	0.000524313	0.000391457	0.000258586	0.000225236	0.000368353	0.000450037	0.000423557	0.000263076	0.000558267	8.72e-05	0.000544038	0.000459847	0.000613031	0.000797139	0.000799343	0.000597789	0.000680384	0.000527686	0.000274771	0.000706538	0.000458854	0.000227381
250	11.59	187.056	Unknown	0	0.0138889	retained	retained	FALSE	No record	No record	No record	No record	No record	-1	-1	-1	-1	-1	SEPTLIPPOS_01-37-2	187.05612:10576 188.05947:7078 189.06283:295	0	0.000246019	0.000563713	0.000502569	0.000443661	0.000658219	0.0006909	0.000735139	0.000302657	0.000754331	0.000207884	0.000231182	0.000285677	0.000753579	0.000348319	0.0002265	0.000103361	0.000376871	0.000260017	0.000215363	0.000307037	0.000565286	0.00019029	0.000410973	0.00033914	0.000530352	0.00071026	0.000372555	0.000734689
251	6.18	187.058	Unknown	0	0.0277778	retained	retained	FALSE	No record	No record	No record	No record	No record	-1	-1	-1	-1	-1	SEPTLIPPOS_12-13-2	187.0578:5292 188.06115:3098 189.06451:298	0	0.000140203	0.000411677	0.000423263	0.000161445	0.000550091	0.00113645	0.00037478	0.000185747	0.000191854	0.000219798	0.000124903	0.000378808	0.000352924	0.000118958	0.000161742	0.000182694	0.000162698	0.000268244	0.000116748	0.00035332	0.000237859	0.000615175	0.000309074	0.000309143	0.000174894	0.000763285	0.000192296	0.000273329
252	4.91	187.058	Unknown	0	0.0138889	retained	retained	FALSE	No record	No record	No record	No record	No record	-1	-1	-1	-1	-1	SEPTLIPPOS_29-19-2	187.05754:4177 188.06089:1537 189.06425:979	0	0.000165815	0.00093344	0.000977669	0.000419956	0.000751941	0.000847679	0.000863608	0.000529769	0.000598951	0.000208402	0.000453494	0.000748093	0.000701268	0.000491633	0.000496522	0.000269206	0.000447214	0.00079499	0.000582615	0.000578122	0.000890177	0.000391564	0.000727431	0.000600534	0.000392385	0.00167867	0.000521858	0.000799016
253	5.72	187.058	Unknown	0	0.0138889	retained	retained	FALSE	No record	No record	No record	No record	No record	-1	-1	-1	-1	-1	SEPTLIPPOS_03-02-2	187.05806:8734 188.06141:5710 189.06477:885	0	0.000265216	0.001084	0.000783317	0.000609223	0.000828002	0.000877317	0.00093344	0.000513957	0.000653743	0.000261323	0.000508777	0.000602969	0.000844944	0.000400049	0.000557514	0.000233312	0.000470882	0.000726143	0.00042166	0.000745278	0.000525783	0.000516104	0.00081414	0.00072766	0.000508254	0.0016689	0.000541557	0.000817159
254	1.46	187.059	Unknown	0	0.0833333	retained	retained	FALSE	No record	No record	No record	No record	No record	-1	-1	-1	-1	-1	SEPTLIPPOS_06-21-2	187.05711:6691 188.06046:2443 189.06382:255	0	0.000216062	0.000535292	0.00098809	0.000434062	0.000690993	0.00037498	0.000952808	0.000244521	0.000371114	0.000440874	0.000379735	0.000470225	0.000377754	0.000295483	0.000251348	0.000156835	0.000314307	0.00038667	0.000130836	0.00102758	0.000434949	0.000177295	0.000393673	0.000275678	0.000180564	0.000584673	0.000317524	0.000453349
255	0.03	187.06	Unknown	0	0.0277778	retained	retained	FALSE	No record	No record	No record	No record	No record	-1	-1	-1	-1	-1	SEPTLIPPOS_01-37-2	187.05806:14936 188.06141:8063 189.06477:876	0	0.000347438	0.000489867	0.000997837	0.000344973	0.000431584	0.00057643	0.00105963	0.000396728	0.000623321	0.000289553	0.000423636	0.000445085	0.000554939	0.000312089	0.000329961	0.000162476	0.000455158	0.000686956	0.000434353	0.000325013	0.00036883	0.000329217	0.000756756	0.000624205	0.00032202	0.00101353	0.000484806	0.000942278
256	0.82	187.06	Unknown	0	0.0277778	retained	retained	FALSE	No record	No record	No record	No record	No record	-1	-1	-1	-1	-1	SEPTLIPPOS_03-02-2	187.05806:8297 188.06141:3301 189.06477:505	0	0.000369246	0.0010298	0.00136047	0.000733114	0.000829938	0.00108628	0.00164922	0.00065738	0.000867677	0.000330387	0.000529471	0.00103625	0.000876765	0.000383443	0.000569713	0.000256607	0.000441917	0.000843919	0.000494191	0.00134199	0.000813919	0.000572108	0.000772157	0.000604411	0.000489645	0.0023759	0.000562975	0.000776631
257	10.62	187.06	Unknown	0	0.0138889	retained	retained	FALSE	No record	No record	No record	No record	No record	-1	-1	-1	-1	-1	SEPTLIPPOS_24-05-1	187.05995:4375 188.0633:1500 189.06666:428	0	0.000200663	0.000571284	0.000955516	0.000559692	0.000298515	0.000582873	0.000437022	0.000727334	0.000207228	0.000151683	0.000452312	0.000667532	0.000692107	0.000440312	0.000402097	0.000181375	0.000287494	0.000505962	0.000576626	0.000509111	0.000486703	0.000396515	0.000889879	0.000424231	0.000410121	0.000857242	0.000464795	0.000639495
258	1.3	187.125	Unknown	0	0.458333	dropped	dropped	TRUE	No record	No record	No record	No record	No record	-1	-1	-1	-1	-1	SEPTLIPPOS_03-02-2	187.1237:5063 188.12705:1463 189.13041:1829	50.02022:5 51.02156:5 52.03485:5 53.04371:10 55.05697:56 56.05124:18 57.07573:10 58.06861:31 59.07549:5 59.99257:10 65.03864:13 66.04661:26 67.04613:20 68.04502:10 68.9821:5 70.06496:5 71.99101:10 73.00061:33 77.04116:18 78.03931:15 79.03886:13 79.05392:8 80.0574:5 81.07357:5 83.08781:23 84.08154:8 85.08508:8 88.0228:107 92.05164:18 92.83204:5 93.05931:84 94.06289:66 100.95477:3 105.05487:5 106.0…	0.000128084	0.000628359	0.000850956	0.000633053	0.00133471	0.00149159	0.000758883	0.00060132	0.00118698	5.38e-05	0.000987021	0.000963327	0.00115423	0.000484286	0.000794923	0.000162036	0.00050117	0.000904404	0.000691962	0.000863671	0.00115824	0.000815598	0.00132472	0.00100557	0.00087397	0.00270757	0.000465264	0.00107856
259	17.05	187.221	Unknown	0	0.0138889	retained	retained	FALSE	No record	No record	No record	No record	No record	-1	-1	-1	-1	-1	SEPTLIPPOS_43-12-1	187.22113:5091 188.22448:206 189.22784:0	0	3.07e-05	0.000441712	0.000278532	0.000282092	0.000407417	0.000254068	0.000347265	0.000372771	0.000275105	0.00029974	0.000358893	0.0002573	0.000375102	0.000304641	0.000199994	0.000114495	0.000608091	0.000515488	0.000294729	0.000273358	0.000287713	0.000331229	0.000565615	0.000272822	0.000349788	0.000582813	0.000260304	0.000340954
260	19.56	187.222	Unknown	0	0.0277778	retained	retained	TRUE	No record	No record	No record	No record	No record	-1	-1	-1	-1	-1	SEPTLIPPOS_61-43-2	187.22195:4560 188.2253:206 189.22866:0	51.02599:20 52.03524:10 53.04203:10 55.05627:10 57.07604:20 58.07537:10 62.01591:10 65.0377:10 66.04105:10 67.0463:20 67.05901:10 74.09504:10 78.04802:10 79.05639:10 86.10097:10 88.02393:10 92.04865:41 93.0563:72 94.06258:41 94.47374:10 103.05001:10 106.06374:41 107.06337:61 109.08553:10 123.05217:10 128.06921:10 130.15596:31 131.15796:10 131.20645:10 146.082:10 149.0192:10 151.04041:20 169.06665…	8.82e-06	0.00023457	0.000305411	0.000320644	0.000509194	0.000600055	0.00039129	0.000191656	0.000301929	0.000378662	0.000182107	0.000411566	0.000502386	0.000240029	0.000331466	8.07e-05	0.000311328	0.000484528	0.000363634	0.000431629	0.000289403	0.000187815	0.0003865	0.0003422	0.000293671	0.00129493	0.000206992	0.000420361
261	1.39	187.224	Unknown	0	0.0138889	retained	retained	FALSE	No record	No record	No record	No record	No record	-1	-1	-1	-1	-1	SEPTLIPPOS_01-37-2	187.22414:9664 188.22749:574 189.23085:0	0	0.000224808	0.000260137	0.000246633	0.000163566	0.000282714	0.000145826	0.000267185	0.000154762	0.000136735	7.01e-05	0.00018329	0.000169883	0.000237211	0.000106479	0.000146683	8.73e-05	0.000183222	0.000256553	0.000210202	0.000241539	0.000204694	0.00020638	0.000303167	0.000267108	0.000256308	0.00065863	0.000161185	0.000285817
262	1.69	187.224	Unknown	0	0.0138889	retained	retained	FALSE	No record	No record	No record	No record	No record	-1	-1	-1	-1	-1	SEPTLIPPOS_01-37-2	187.22414:9289 188.22749:380 189.23085:0	0	0.000216094	0.000179341	0.000130553	0.000199123	0.000189302	0.000193289	0.000120309	0.000188462	0.000135426	5.68e-05	0.000138502	5.31e-05	0.000159346	7.59e-05	7.33e-05	8.89e-05	0.000231882	0.000158478	0.000144226	0.000115707	0.000122732	0.000139391	0.000193883	0.000190179	9.14e-05	0.000370712	7.96e-05	6.93e-05
263	1.05	187.609	Unknown	0	0.0694445	retained	retained	TRUE	No record	No record	No record	No record	No record	-1	-1	-1	-1	-1	SEPTLIPPOS_01-37-2	187.6087:34269 188.61205:11511 189.61541:0	53.99689:31 56.05758:41 57.0576:20 57.89126:41 58.06754:2948 58.21931:14 58.47701:20 58.9627:21 59.07657:337 59.20467:20 68.0392:10 72.07847:72 72.08207:164 74.09864:72 80.03214:10 81.04561:51 81.99129:72 82.9939:10 96.06406:102 98.08488:61 99.06174:31 100.0759:20 107.07563:10 110.01401:10 114.07812:31 125.02928:41 129.07222:235 130.85527:10 132.10486:31 138.075:31 139.04538:31 140.05592:174 141.…	0.000797182	4.1e-06	4.28e-06	1.73e-05	4.09e-05	1.22e-05	9.11e-06	2.4e-06	5.72e-06	6.39e-06	0	9.14e-06	3.21e-05	1.78e-05	2.08e-05	0.000716825	2.35e-05	6.5e-06	4.18e-06	5.79e-06	3.17e-06	6.81e-06	8.02e-06	1.33e-05	2.76e-06	0	0	1.13e-05
264	11.93	188.052	Unknown	0	0.0277778	retained	retained	TRUE	No record	No record	No record	No record	No record	-1	-1	-1	-1	-1	SEPTLIPPOS_08-28-1	188.05272:4717 189.05607:482 190.05943:322	51.0284:10 65.0395:26 66.04746:31 67.04353:46 77.04206:20 92.05121:77 93.05888:164 106.06525:97 107.06782:15 108.07217:10 150.047:5 152.03513:10 170.04744:20 188.05603:31	0.00010724	0.000720861	0.000644641	0.000588559	0.000749617	0.00108714	0.000583709	0.000502298	0.000578506	0.000262359	0.000440634	0.000556118	0.000741285	0.000367139	0.000414145	0.000134786	0.000413284	0.000508127	0.000498655	0.000789701	0.000511419	0.000634146	0.000519835	0.000644814	0.000492698	0.00110144	0.000477145	0.000970553
265	0.02	188.054	Unknown	0	0.0138889	retained	retained	FALSE	No record	No record	No record	No record	No record	-1	-1	-1	-1	-1	SEPTLIPPOS_01-37-2	188.05367:9427 189.05702:1840 190.06038:0	0	0.000219293	0.000499299	0.000572867	0.000456637	0.000476198	0.000391088	0.000201717	0.000194052	0.000414948	0.000224977	0.000329774	0.000526217	0.000517091	0.000165656	0.000539894	0.000201447	0.00020838	0.000155447	0.0001784	0.000414273	0.00047424	0.000262693	0.000379749	0.00027976	0.000205133	0.00115446	0.000431963	0.000431907
266	1.08	188.065	Unknown	0	0.0555556	dropped	dropped	FALSE	No record	No record	No record	No record	No record	-1	-1	-1	-1	-1	SEPTLIPPOS_44-38-1	188.05453:5459 189.05788:0 190.06124:1120	0	0.000139994	0.000332742	0.000497105	0.000367181	0.000312921	0.000445638	0.000571374	0.000278061	0.000353613	0.000183193	0.000208862	0.00031196	0.000390048	0.000532153	0.000223488	0.000178665	0.000232544	0.000241831	0.000204623	0.000407248	0.000322145	0.000258671	0.000325741	0.000239153	0.000194084	0.000826078	0.000176037	0.000317391
267	1.07	188.126	Unknown	0	0.263889	dropped	dropped	TRUE	No record	No record	No record	No record	No record	-1	-1	-1	-1	-1	SEPTLIPPOS_12-13-2	188.12697:14498 189.13032:2176 190.13368:831	55.05737:20 56.05058:41 58.06255:56 58.06793:765 58.12603:11 65.04129:20 72.07881:20 79.05423:20 82.06574:20 97.06441:10 114.09333:20 128.1118:20 142.08626:20 188.13017:92	0.000139994	0.000420783	0.000285326	0.000318772	0.000719825	0.00311362	0.000293562	0.000394811	0.000894613	0.000131222	0.000464728	0.000471177	0.00141483	0.000413931	0.000778893	0.000172365	0.00084737	0.000939396	0.000490564	0.000270259	0.00183697	0.000876727	0.000845786	0.00176916	0.000282331	0.000666072	0.000842352	0.00177546
268	1.1	189.017	Unknown	0	0.0833333	dropped	dropped	TRUE	No record	No record	No record	No record	No record	-1	-1	-1	-1	-1	SEPTLIPPOS_20-03-1	189.01764:4457 190.02099:2189 191.02435:729	56.05242:41 58.03108:20 60.08235:20 67.05541:20 68.98329:41 70.01652:20 70.06496:10 82.01419:102 84.0827:102 100.02618:20 102.0595:10 145.97337:92 147.99107:102 163.99072:20 165.99976:20	9.31e-06	0.000960807	3.19e-05	1.66e-05	7.62e-05	2.32e-05	2.56e-05	3.48e-05	6.38e-06	9.15e-06	0.000658762	4.38e-06	6.92e-05	7.18e-05	3.07e-05	2.2e-06	0.000138368	4.59e-05	3.29e-05	3.14e-05	2.81e-05	4.33e-06	2.47e-05	4.77e-05	8.29e-06	0	0	0
269	1.24	189.095	Unknown	0	0.0138889	retained	retained	FALSE	No record	No record	No record	No record	No record	-1	-1	-1	-1	-1	SEPTLIPPOS_53-02-1	189.09474:3425 190.09809:4721 191.10145:1816	0	9.81e-05	0.000303824	0.000248995	0.000138738	0.000112776	0.000182121	0.000333033	0.000197086	0.000139515	0.000114215	0.000114704	0.000260538	0.000200328	0.000155491	0.000185688	8.27e-05	0.000134561	0.000132931	0.000161383	0.000404975	0.000149349	0.000145734	0.000202533	0.000155694	0.000153087	0.000275824	0.000136015	0.000246232
270	5.52	189.111	Unknown	0	1	dropped	dropped	TRUE	No record	No record	No record	No record	No record	-1	-1	-1	-1	-1	SEPTLIPPOS_01-37-2	189.11015:52410 190.1135:9734 191.11686:1537	51.02256:5 53.04062:112 54.88951:36 54.92612:10 55.02136:51 55.05697:2827 55.09154:15 55.19007:10 55.27505:10 55.36429:5 55.43574:10 55.48935:5 55.54299:10 55.58087:10 55.63035:10 55.65667:10 55.92026:10 57.03307:15 59.05162:743 65.03978:26 67.05654:15 69.0337:10 73.06455:15 77.03621:5 82.79597:21 83.05049:1083 83.08395:6 83.27062:6 88.44845:5 93.05659:10 100.74355:10 101.06118:871 107.06541:10 1…	0.0012192	0.00250658	0.00219608	0.00139969	0.00451312	0.00686845	0.00319041	0.00227636	0.00297054	0.00124493	0.00252399	0.00309427	0.00414395	0.00193488	0.00532719	0.00143823	0.00185558	0.00308045	0.00253975	0.00219323	0.00312897	0.00521538	0.00591848	0.00447141	0.00235446	0.00609186	0.00145195	0.00427462
271	1.84	189.127	Unknown	0	0.0833333	retained	retained	TRUE	No record	No record	No record	No record	No record	-1	-1	-1	-1	-1	SEPTLIPPOS_03-02-2	189.12569:14650 190.12904:3226 191.1324:475	50.01823:31 51.0266:31 51.03567:10 52.03383:10 53.04165:51 55.05592:51 63.02692:10 65.04433:72 67.05192:20 67.05654:41 67.43275:20 68.9821:20 68.98914:10 69.07476:10 71.65485:10 77.03992:184 78.04804:41 79.05518:143 81.06848:41 87.02047:10 90.04471:10 91.05618:230 91.76068:11 93.07021:31 95.05121:31 95.08699:31 103.0505:31 105.06934:51 107.04934:31 115.05419:92 117.06918:41 119.04929:20 119.08627…	2.97e-05	0.00181821	0.000187559	7.52e-05	5.02e-05	0.000339115	0.000227715	0.0001669	0.000161105	4.77e-05	0.0017648	0.000212163	0.00036329	4.92e-05	0.000213096	0.000276751	4.47e-05	0.000218016	0.00012163	0.000166122	0.000136674	0.000333549	0.000316036	0.000144063	0.000103657	0.000277685	0.000275938	0.000161405
272	1.21	189.149	Unknown	0	0.0416667	retained	retained	TRUE	No record	No record	No record	No record	No record	-1	-1	-1	-1	-1	SEPTLIPPOS_20-03-1	189.15935:10973 190.1627:1000 191.16606:250	51.02677:10 54.0458:10 56.05242:118 57.06731:10 58.06657:51 59.0745:15 60.08235:66 65.04211:20 67.05657:72 68.98329:56 69.06069:20 70.06377:5 74.02207:5 77.03986:10 78.04547:5 79.05258:10 82.00907:10 82.06661:16 84.0827:415 84.3651:10 85.06541:15 86.99001:10 90.01638:5 91.05328:20 92.05955:10 94.06128:10 103.05589:10 105.07043:10 115.05219:15 117.06563:10 128.0616:20 130.08549:20 131.08885:10 144…	0.000102169	0.000370968	5.67e-05	4.63e-05	0.000122535	0.000167517	2.58e-05	6.01e-05	8.36e-05	0.000175337	0.00162193	4.27e-05	7.11e-05	4.79e-05	0.000142014	7.7e-05	0.000100135	0.000104353	3.68e-05	6.01e-05	0.00013604	0.000147281	0.000148102	6.65e-05	7.25e-05	8.84e-05	7.69e-05	0.000194158
273	3.82	189.163	Unknown	0	0.0138889	retained	retained	TRUE	No record	No record	No record	No record	No record	-1	-1	-1	-1	-1	SEPTLIPPOS_16-16-1	189.16322:3292 190.16657:923 191.16993:1848	51.02576:26 55.05711:20 61.03916:5 65.04211:26 66.04665:5 67.05541:26 68.97977:5 69.07359:10 77.03738:51 79.05258:31 81.06965:31 90.03379:5 91.05597:77 93.055:5 94.06265:10 95.08537:15 103.05016:5 105.06898:46 107.08693:15 115.05371:20 116.05825:15 117.07021:15 119.0842:56 121.09827:5 128.06001:10 131.084:15 133.09897:20 145.09978:15 147.11316:10 159.11957:10 161.1255:10	1.09e-05	3.36e-05	0.000124055	9.25e-05	5.48e-05	0.000744377	0.00056663	8.67e-05	0.000538414	1.55e-05	4.27e-05	0.000479557	5.86e-05	2.19e-05	0.000298335	1.05e-05	1.94e-05	0.000318039	0.000124699	0.000433902	6.97e-05	0.000260373	0.000620257	0.000427291	0.000771976	0.000683747	0.000345508	8.51e-05
274	1.25	190.01	Unknown	0	0.0138889	retained	retained	FALSE	No record	No record	No record	No record	No record	-1	-1	-1	-1	-1	SEPTLIPPOS_69-38-2	190.00952:3299 191.01287:0 192.01623:211	0	1.23e-05	0.000115423	2.78e-05	6.24e-05	3.81e-05	6.96e-05	6.53e-05	6.52e-05	9.81e-05	1.36e-05	0.000287647	5.64e-05	3.21e-05	4.21e-05	4.16e-05	3.52e-06	3.46e-05	5.24e-05	5.45e-05	3.97e-05	7.46e-05	7.72e-05	5.02e-05	4.2e-05	4.22e-05	0.000117214	3.72e-05	0.000135722
275	1.19	190.052	Unknown	0	0.0277778	retained	retained	FALSE	No record	No record	No record	No record	No record	-1	-1	-1	-1	-1	SEPTLIPPOS_45-03-2	190.04393:7183 191.04728:171 192.05064:0	0	8.3e-05	0.000461445	5.52e-05	6.24e-05	0.000228804	6.96e-05	2.73e-05	3.1e-05	2.24e-05	0.000125352	0.000715717	3.47e-05	5.5e-05	8.82e-05	0.000122888	0.000317997	3.46e-05	5.24e-05	3.12e-05	6.28e-05	4.39e-05	3.19e-05	3.06e-05	2.96e-05	2.09e-05	0.000104655	2.2e-05	7.85e-05
276	1.13	190.109	Unknown	0	0.333333	dropped	dropped	TRUE	No record	No record	No record	No record	No record	-1	-1	-1	-1	-1	SEPTLIPPOS_03-02-2	190.10732:22223 191.11067:1182 192.11403:9447	53.00362:5 54.03424:15 55.0423:46 56.05441:87 57.03841:10 57.931:15 58.03312:36 58.06754:583 58.08797:17 59.05162:133 59.07657:15 60.08554:20 62.98658:20 67.04036:15 69.03605:10 70.06613:97 71.0741:87 72.04372:26 72.08086:138 73.05369:82 74.02696:31 82.01431:31 82.06417:51 84.05177:15 84.08412:15 85.0304:15 86.06184:20 87.06393:20 87.07051:20 88.07712:26 89.04554:15 98.06112:41 100.07732:20 101.7…	0.000132924	0.00275815	0.000208087	0.000141233	0.00101652	0.000750109	0.000180654	0.000203315	0.000335458	0.000860645	0.00122113	0.000235208	0.00124873	0.000785386	0.00067724	0.000107682	0.000869548	0.000600789	0.000241446	0.000219843	0.00114367	0.00075327	0.000756967	0.00122596	0.000146108	0.000486065	0.000657247	0.00111758
277	5.54	190.113	Unknown	0	0.0138889	retained	retained	FALSE	No record	No record	No record	No record	No record	-1	-1	-1	-1	-1	SEPTLIPPOS_12-13-2	190.11287:3795 191.11622:1024 192.11958:0	0	0.000230904	0.00054038	0.000412777	0.00025664	0.000609577	0.000814941	0.000640637	0.00051252	0.000606638	0.000210474	0.000536861	0.000859698	0.000902801	0.000618843	0.000925877	0.000234337	0.00049786	0.000523498	0.00064302	0.00046944	0.000931581	0.000871931	0.00093355	0.000752759	0.000509853	0.000945152	0.000169315	0.000819515
278	1.1	191.012	Unknown	0	0.0138889	retained	retained	FALSE	No record	No record	No record	No record	No record	-1	-1	-1	-1	-1	SEPTLIPPOS_03-02-2	191.01149:3513 192.01484:2364 193.0182:3937	0	5.58e-06	0.000436018	6.79e-06	1.66e-05	6.38e-05	2.32e-05	2.92e-05	1.74e-05	0	5.7e-06	7.18e-05	6.86e-06	3.06e-05	4.79e-05	0	1.85e-05	3.01e-05	4.89e-05	1.58e-05	3.55e-05	0	4.42e-05	2.51e-05	5.71e-06	6.98e-06	0	1.53e-05	5.42e-05
279	1.09	191.076	Unknown	0	0.0138889	retained	retained	FALSE	No record	No record	No record	No record	No record	-1	-1	-1	-1	-1	SEPTLIPPOS_01-37-2	191.07587:4458 192.07922:720 193.08258:0	0	0.000103716	0.000230723	8.29e-05	6.87e-05	0.00012269	0.000307329	4.52e-05	0.000104612	5.58e-05	9.83e-05	0.000127268	6.46e-05	0.000337496	6.3e-05	0.000320925	8.61e-05	9.04e-05	0.00020416	0.000167381	3.76e-05	0.000483746	0.000215507	0.00020633	0.000342609	5.44e-05	0.000139075	0.00018448	0.000562445
280	1.28	191.105	Unknown	0	0.0138889	retained	retained	FALSE	No record	No record	No record	No record	No record	-1	-1	-1	-1	-1	SEPTLIPPOS_12-13-2	191.10486:3623 192.10821:784 193.11157:371	0	4.37e-05	0.000366004	0.000183571	0.000137116	8.35e-05	0.000778122	0.000154846	0.000191337	0.000250408	5.13e-05	0.000185211	0.000279202	0.000391495	8.33e-05	0.000374839	0.000101236	0.00018256	0.000212604	0.000187745	0.000143188	0.000144279	0.000434882	0.00019747	0.000112026	0.000312861	0.000332571	0.000122882	0.00019887
281	2.16	191.141	Unknown	0	0.0694445	retained	retained	TRUE	No record	No record	No record	No record	No record	-1	-1	-1	-1	-1	SEPTLIPPOS_03-02-2	191.14027:5947 192.14362:1539 193.14698:1604	51.02559:61 55.02031:20 55.05801:20 63.02579:10 65.04092:31 77.04116:143 79.05518:41 91.05349:61 93.0743:31 107.0508:20 115.05722:31 117.06918:20	6.96e-05	0.000738136	8.11e-05	3.69e-05	3.45e-05	0.00015141	8.37e-05	0.000117868	5.12e-05	1.26e-05	0.000662245	4.82e-05	0.000164891	1.52e-05	0.000116412	0.000144968	3.44e-05	6.82e-05	6.04e-05	6.55e-05	7.73e-05	0.000107831	3.48e-05	8.26e-05	6.96e-05	8.19e-05	5.03e-05	8.98e-05
282	1.1	191.148	Unknown	0	0.0277778	dropped	dropped	FALSE	No record	No record	No record	No record	No record	-1	-1	-1	-1	-1	SEPTLIPPOS_90-05-2	191.15045:4993 192.1538:696 193.15716:232	0	1.78e-05	6.81e-05	3.06e-05	3.47e-05	0.000496027	0.000111463	5.29e-05	2.2e-05	4.48e-05	0.000101956	0.000118399	4.46e-05	5.13e-05	0.000339174	3.96e-05	3.31e-05	0.000138534	4.59e-05	4.73e-05	3.55e-05	2.85e-05	3.95e-05	2.47e-05	4.65e-05	2.49e-05	6.6e-05	2.49e-05	5.68e-05
283	1.08	192.012	Unknown	0	0.583333	dropped	dropped	TRUE	No record	No record	No record	No record	No record	-1	-1	-1	-1	-1	SEPTLIPPOS_25-20-2	192.01355:5599 193.0169:961 194.02026:160	50.0212:1 51.02455:1 53.00562:1 55.01918:2 56.05537:1 57.06176:1 58.06957:6 58.08355:1 59.01027:1 59.06884:1 60.08211:3 60.95072:2 60.95733:1 61.01355:3 61.03119:1 63.03122:1 65.03729:1 68.04943:2 68.9795:1 69.04517:1 70.07413:1 70.99886:1 72.00029:1 73.03045:2 74.0242:1 75.02711:1 78.03768:1 79.04223:1 80.0532:1 81.07441:1 83.01145:1 84.07071:1 85.08459:1 87.02127:1 88.07924:1 89.10761:1 91.0556…	9.2e-05	0.000336093	0.00060521	0.000564713	3.45e-05	0.00156451	0.000601902	0.000574169	0.000979152	0.000486899	0.000345738	0.000647511	0.000890883	3.88e-05	0.000843246	0.000100504	0.000173126	0.00102361	0.000641007	0.000493821	0.000873991	0.000921021	0.000798489	0.00091418	0.000605042	0.000700027	0.000733335	0.00109491
284	1.1	192.101	Unknown	0	0.0555556	dropped	dropped	FALSE	No record	No record	No record	No record	No record	-1	-1	-1	-1	-1	SEPTLIPPOS_11-06-2	192.10138:5533 193.10473:246 194.10809:1231	0	9e-05	0.000692044	0.000127451	6e-05	0.000857164	0.000348135	6.53e-05	4.94e-05	0.000137389	0.00012233	0.000395403	8.67e-05	8.61e-05	0.000198364	9.17e-05	0.000101163	0.00026184	9.35e-05	7.88e-05	3.74e-05	0.000172585	0.000116804	0.000143672	0.000131207	9.67e-05	0.00013954	5.85e-05	0.00015198
285	1.13	193.026	Unknown	0	0.388889	dropped	dropped	TRUE	No record	No record	No record	No record	No record	-1	-1	-1	-1	-1	SEPTLIPPOS_45-03-2	193.0349:12433 194.03825:1025 195.04161:3219	58.06495:31 59.07286:20 60.08288:13 61.08601:8 77.04037:10 79.05811:5 84.00942:3 91.05376:5 100.93363:3 102.95175:10 104.96671:10 105.06797:5 114.13235:5 119.9859:5 147.11688:8 193.12436:10	0.000113802	0.00153929	0.000353113	0.000248655	0.00484147	0.00218058	0.000338726	0.000322301	0.00111788	0.000340984	0.00208715	0.000710193	0.000514681	0.00196915	0.000704489	0.000220566	0.00361374	0.000682409	0.000807611	0.000375635	0.00119056	0.000490451	0.000785026	0.000803531	0.000289891	0.000625605	0.00104872	0.00120053
286	1.13	193.126	Unknown	0	0.0277778	dropped	dropped	FALSE	No record	No record	No record	No record	No record	-1	-1	-1	-1	-1	SEPTLIPPOS_58-01-1	193.12791:6717 194.13126:1312 195.13462:0	0	8.74e-05	0.000256538	7.13e-05	4.38e-05	0.000103481	0.000139812	9.64e-05	5.17e-05	5.28e-05	3.63e-05	0.00106618	6.7e-05	0.000144641	0.000133148	8.64e-05	0.000228257	0.000230062	0.000104137	6.68e-05	6.61e-05	0.000128224	0.000102262	0.00011076	0.000150389	5.61e-05	0.000231172	0.000110375	0.00021018
287	1.06	193.153	Unknown	0	0.513889	dropped	dropped	TRUE	No record	No record	No record	No record	No record	-1	-1	-1	-1	-1	SEPTLIPPOS_26-36-2	193.15317:46145 194.15652:5281 195.15988:278	56.05311:51 57.89636:83 57.94255:23 58.06726:3472 58.09739:24 58.38826:20 58.72636:20 58.92123:22 59.07628:1470 59.09907:22 59.48603:20 74.05802:20 74.09811:41 74.91814:20 75.84837:31 76.07721:687 76.9378:20 88.93691:20 100.9382:41 100.94671:20 102.95351:72 104.96848:72 117.72407:62 117.80985:23 118.0858:2913 118.17325:13 118.90481:11 119.99091:41 120.09918:20 144.95605:10 162.97353:20 193.02693:…	0.00142155	0.000115423	0.000335243	0.000466407	0.000228959	0.000778525	0.000853301	0.000606751	0.000135753	5.45e-05	0.000795241	0.00110198	0.000622438	6.31e-05	0.000645162	0.00338028	3.46e-05	0.00101452	0.00143357	0.000785142	0.00106415	0.000965945	0.00300008	0.000768471	0.000624995	0.00236148	0.00310609	0.00128715
288	2.33	193.158	Unknown	0	0.0833333	dropped	dropped	TRUE	No record	No record	No record	No record	No record	-1	-1	-1	-1	-1	SEPTLIPPOS_03-02-2	193.15768:8822 194.16103:1763 195.16439:315	51.02559:20 53.04165:31 55.0266:20 55.05697:41 57.03841:31 65.03978:20 66.04661:20 67.05769:61 69.07476:31 77.03992:153 79.05769:174 81.06848:61 83.05949:10 91.05753:61 95.08149:10 105.06644:20 109.06255:20 115.05873:10	0.000117988	0.00109496	0.000109877	4.34e-05	5.16e-05	0.000115329	6.57e-05	6.36e-05	3.53e-05	1.22e-05	0.000623804	5.47e-05	0.000143918	2.8e-05	3.9e-05	7.23e-05	5.84e-05	6.82e-05	3.72e-05	4.69e-05	0.000145969	5.71e-05	6.29e-05	9.51e-05	9.16e-05	8.47e-05	5.16e-05	7.92e-05
289	1.11	194.039	Unknown	0	0.0138889	retained	retained	FALSE	No record	No record	No record	No record	No record	-1	-1	-1	-1	-1	SEPTLIPPOS_58-01-1	194.03922:3825 195.04257:2625 196.04593:985	0	1.16e-05	0.000128083	2.78e-05	4.5e-05	0.000191471	0.000157853	5.12e-05	1.8e-05	5.89e-05	2.06e-05	0.000147814	3.1e-05	6.41e-05	0.000142709	7.98e-05	3.02e-05	0.00024231	6.88e-05	3.22e-05	4.22e-05	9.72e-05	4.46e-05	5.06e-05	0.000103864	6.03e-05	5.86e-05	6.61e-05	8.06e-05
290	1.1	194.104	w/o MS2:DG 4:0; DG(2:0/2:0); [M+NH4]+	0	0.0416667	dropped	dropped	FALSE	C7H12O5	0	UXDDRFCJKNROTO-UHFFFAOYNA-N	CC(=O)OCC(CO)OC(C)=O	0	-1	-1	-1	-1	-1	SEPTLIPPOS_57-04-1	194.10411:4757 195.10746:654 196.11082:3924	0	1.86e-05	0.000128083	9.1e-05	3.69e-05	0.000190696	6.21e-05	5.54e-05	5.13e-05	4.01e-05	3.44e-05	7.18e-05	4.97e-05	5.69e-05	0.000439375	5.69e-05	1.44e-05	0.000767883	5.33e-05	3.39e-05	6.59e-05	7.18e-05	4.08e-05	4.7e-05	5.39e-05	3.49e-05	9.16e-05	3.72e-05	8.2e-05
291	0.42	195.034	Unknown	0	0.0416667	retained	retained	TRUE	No record	No record	No record	No record	No record	-1	-1	-1	-1	-1	SEPTLIPPOS_69-38-2	195.03328:48549 196.03663:2785 197.03999:388	59.05399:7 74.92104:73 75.92999:6 76.93577:7 77.03981:1 84.01788:1 87.92847:19 88.66862:6 88.93733:839 88.96529:3 88.99591:4 89.37717:3 89.94524:7 90.49632:3 90.91711:36 90.95211:13 91.92532:20 92.93093:104 106.94495:9 108.92916:4 110.93905:4 111.924:4 112.9373:25 114.59498:3 114.95187:200 116.6105:9 116.62422:3 116.96747:1031 117.54066:3 117.57281:4 117.5927:3 117.64322:3 117.68456:3 117.83315:1…	0.00267895	0.00175816	0.00178757	0.00333507	0.00160674	0.00170309	0.0017627	0.00111576	0.00174778	0.00439151	0.000925613	0.00153237	0.00187961	0.000950255	0.0015724	0.000630345	0.000878869	0.00215938	0.00118882	0.00132836	0.00204969	0.00134812	0.00203946	0.00332528	0.00117308	0.00373828	0.00139313	0.00255327
292	17.53	195.034	Unknown	0	0.111111	retained	retained	TRUE	No record	No record	No record	No record	No record	-1	-1	-1	-1	-1	SEPTLIPPOS_86-29-1	195.03419:119168 196.03754:8631 197.0409:1067	74.92194:204 76.93791:51 87.92676:51 88.6669:33 88.71741:22 88.93694:2094 89.04346:13 89.39413:13 89.65457:20 90.91536:51 90.95305:61 91.92085:51 92.93459:260 103.31322:10 106.95029:20 108.92277:10 111.93542:20 112.93527:92 114.94983:495 116.3327:22 116.60538:21 116.96692:2307 117.2052:12 117.35195:11 120.89848:20 134.97878:10 154.05211:10	0.000257493	0.00198181	0.00290185	0.0176602	0.00414156	0.00431657	0.00365235	0.00423496	0.00418186	0.00360266	0.0027832	0.00390749	0.0055195	0.00193714	0.00492155	0.00140419	0.00374074	0.00502281	0.00299039	0.00561221	0.00395679	0.00232912	0.00616101	0.00577802	0.0190879	0.0103674	0.00335252	0.00450003
293	3.29	195.034	Unknown	0	0.541667	retained	retained	TRUE	No record	No record	No record	No record	No record	-1	-1	-1	-1	-1	SEPTLIPPOS_01-37-2	195.03583:82255 196.03918:6471 197.04254:2325	74.92234:204 75.93131:41 76.94083:51 87.9288:82 88.72215:33 88.93634:2258 89.94427:31 90.9175:92 90.95518:92 91.92302:51 92.93272:302 94.44388:11 106.94275:10 108.92697:31 110.94134:20 111.9293:20 112.93964:82 114.95125:496 115.86113:21 116.61447:31 116.96992:2451 117.23878:20 134.9873:20	0.00191347	0.00769436	0.00430101	0.00401703	0.00974837	0.00518422	0.0068599	0.00324122	0.00450848	0.000831277	0.0066534	0.00586267	0.0132128	0.00397362	0.00323319	0.00242703	0.0046403	0.0114788	0.00385366	0.0116586	0.012205	0.00409186	0.00687515	0.0069546	0.00354876	0.0292655	0.00959253	0.00759854
294	19.33	195.034	Unknown	0	0.138889	retained	retained	TRUE	No record	No record	No record	No record	No record	-1	-1	-1	-1	-1	SEPTLIPPOS_26-36-2	195.0352:71943 196.03855:5089 197.04191:42	74.92303:174 75.9283:20 76.9378:10 87.92805:31 88.66422:42 88.93691:1805 89.04211:12 89.93278:12 89.94349:31 90.91669:61 90.95169:41 91.92491:20 92.93188:174 106.94605:20 111.92814:10 112.93697:51 114.95004:394 116.59646:22 116.96715:2024 117.69803:20 118.15484:11 126.0813:10	0.000323721	0.0020142	0.00365932	0.00569498	0.00294595	0.00458674	0.00553916	0.00431258	0.00462854	0.00203662	0.00394649	0.00436229	0.00464972	0.00201011	0.00437292	0.00527009	0.00472288	0.0272736	0.003946	0.00374519	0.00473987	0.0036873	0.00490784	0.00454308	0.0029575	0.0158471	0.00389439	0.00370502
295	2.64	195.035	Unknown	0	0.208333	retained	retained	TRUE	No record	No record	No record	No record	No record	-1	-1	-1	-1	-1	SEPTLIPPOS_21-31-2	195.03571:44167 196.03906:3795 197.04242:366	74.92445:92 80.05825:10 87.9243:31 88.67109:21 88.93847:811 89.10895:11 90.95596:31 91.92379:31 92.93348:92 106.9507:20 112.93424:31 114.95335:184 115.5307:21 116.97049:722 119.03444:11 134.97786:20 153.983:10	0.0019061	0.00345985	0.00429805	0.00294418	0.00172091	0.00823668	0.00175056	0.00380437	0.0020098	0.00134667	0.00207413	0.00841175	0.00398775	0.000707206	0.00300022	0.00185634	0.000596505	0.00311847	0.00282259	0.00203417	0.00988092	0.00277205	0.00228778	0.00226848	0.00600014	0.00466715	0.00220187	0.00953308
296	17.03	195.035	Unknown	0	0.25	retained	retained	TRUE	No record	No record	No record	No record	No record	-1	-1	-1	-1	-1	SEPTLIPPOS_16-16-1	195.03447:149831 196.03782:9801 197.04118:1339	67.49306:10 74.92107:251 75.92634:11 76.93706:31 87.92995:112 88.66745:34 88.93748:2841 88.96677:14 89.94541:31 90.9146:112 90.95229:61 91.92551:82 92.93385:302 100.93744:20 102.92839:20 106.9482:31 108.92067:10 110.94388:20 112.93769:92 114.65886:21 114.9538:719 116.60941:32 116.71918:22 116.9679:2756 117.53192:21	0.000338586	0.00455711	0.0236171	0.00201082	0.00681688	0.00366304	0.00500308	0.00264389	0.0245062	0.0102451	0.0027251	0.0285006	0.00503809	0.00344022	0.00253577	0.00147928	0.00708905	0.003477	0.00183226	0.0304203	0.00515791	0.00347891	0.0329175	0.00401213	0.00403506	0.00829334	0.0037354	0.00758158
297	11.67	195.035	Unknown	0	0.888889	retained	retained	TRUE	No record	No record	No record	No record	No record	-1	-1	-1	-1	-1	SEPTLIPPOS_01-37-2	195.03386:117598 196.03721:5603 197.04057:448	74.92112:174 75.92885:31 76.93465:20 83.82027:10 87.92747:82 88.939:2315 89.9416:31 90.92019:82 91.92437:61 92.93135:312 106.94128:20 106.94859:20 111.9278:41 112.93364:92 113.56608:10 114.95277:620 115.05267:20 116.60685:23 116.66631:22 116.9684:2481 117.01421:12 134.97911:20 153.70792:10	0.00273563	0.011675	0.0136249	0.0114165	0.013794	0.00898514	0.0179876	0.0119118	0.0133238	0.00712123	0.0114312	0.0156399	0.00899016	0.00392551	0.0117774	0.00399223	0.0119467	0.0182565	0.0113539	0.00717797	0.0186002	0.0125173	0.00762051	0.0168924	0.0116668	0.00644722	0.0136824	0.0198102
298	12.75	195.035	Unknown	0	0.25	retained	retained	TRUE	No record	No record	No record	No record	No record	-1	-1	-1	-1	-1	SEPTLIPPOS_01-37-2	195.03386:105984 196.03721:6574 197.04057:1587	68.04968:10 74.92112:164 76.94083:31 87.9288:82 88.6703:23 88.87112:23 88.93768:2176 89.9416:41 90.91615:72 90.95115:31 91.92302:51 92.93272:314 100.93633:10 106.94713:31 111.92632:31 112.93665:133 113.52246:10 114.95428:484 115.97359:21 116.60685:31 116.9684:2242 117.25865:12 118.18066:11 118.98:10 147.0815:10	0.00246547	0.00194097	0.00155821	0.00168394	0.0141048	0.00211974	0.00205778	0.00157445	0.00153401	0.0010168	0.00278615	0.00137715	0.0052495	0.00169752	0.00178203	0.00310507	0.00223524	0.00208988	0.0120687	0.00174408	0.00263018	0.00249636	0.00317998	0.00323815	0.00143666	0.00479972	0.00229005	0.00307825
299	13.88	195.035	Unknown	0	0.0694445	retained	retained	TRUE	No record	No record	No record	No record	No record	-1	-1	-1	-1	-1	SEPTLIPPOS_01-37-2	195.03583:100792 196.03918:5754 197.04254:546	74.92234:184 75.93131:20 76.93836:31 85.93224:10 88.66631:33 88.939:2314 89.94829:31 90.91615:82 90.95518:51 91.92437:51 92.92999:217 106.95004:31 108.92697:20 111.93378:31 112.94264:62 114.46745:21 114.95277:544 116.0116:22 116.60381:31 116.9684:2340 117.27699:12 118.0518:20 119.29894:11 121.05067:11 152.06026:20	0.00234468	0.00569261	0.00320548	0.00309876	0.00501898	0.00425064	0.00320945	0.00373857	0.00340136	0.0063175	0.00591804	0.00398691	0.00499614	0.00392954	0.00418256	0.00344173	0.00334301	0.00511266	0.003184	0.00547956	0.00723866	0.00435408	0.00436733	0.00528441	0.00545835	0.0144308	0.00355873	0.00607214
300	5.09	195.035	Unknown	0	0.902778	retained	retained	TRUE	No record	No record	No record	No record	No record	-1	-1	-1	-1	-1	SEPTLIPPOS_01-37-2	195.03386:143312 196.03721:7363 197.04057:489	53.04474:10 55.05592:5 69.07476:10 74.92234:291 75.92885:26 76.9396:41 87.93012:82 88.66498:31 88.72081:11 88.93768:3331 89.20812:10 90.9148:112 90.95249:36 91.92573:72 92.93272:332 92.95177:16 102.94878:10 106.94421:26 108.92697:20 110.94134:10 111.92632:31 112.93665:77 114.6004:21 114.95277:720 116.60381:31 116.67088:10 116.9684:3158 117.00809:10 117.51254:10 117.63958:10 117.6748:10 117.74065:…	0.00333379	0.0111731	0.0133325	0.00383013	0.0121925	0.0167235	0.00451217	0.0113447	0.0127747	0.00691866	0.00992514	0.0148443	0.00614314	0.00863944	0.0111955	0.00537104	0.00212617	0.0163037	0.0108474	0.0147554	0.0177654	0.0123796	0.0160152	0.0140479	0.0111236	0.0393613	0.0138582	0.0179129
301	12.33	195.035	Unknown	0	0.791667	retained	retained	TRUE	No record	No record	No record	No record	No record	-1	-1	-1	-1	-1	SEPTLIPPOS_03-02-2	195.03386:78126 196.03721:4156 197.04057:504	74.92356:129 75.93131:24 76.9396:17 77.03869:3 79.05643:7 84.89248:3 87.9288:27 88.93768:1776 89.0602:4 89.89207:7 89.94427:17 90.91615:72 90.95518:48 91.92437:34 92.93272:215 100.93775:7 106.94713:17 108.92403:7 110.93985:7 111.9278:24 112.93514:51 114.95125:364 116.96687:1746 116.99588:10 117.07376:4 117.41615:7 117.6013:7 117.95672:7 118.26508:7 118.98615:7 119.44392:7 134.97911:14 138.06172:3…	0.00128737	0.00969629	0.0144908	0.0119465	0.011857	0.0197927	0.0179144	0.0126238	0.0143541	0.00713613	0.00861073	0.0160077	0.021088	0.00358615	0.0126537	0.00166417	0.0101699	0.0183823	0.00420823	0.0186917	0.0197259	0.0132184	0.0195583	0.0176289	0.0123433	0.00771099	0.0147001	0.0213196
302	1.75	195.035	Unknown	0	0.263889	retained	retained	TRUE	No record	No record	No record	No record	No record	-1	-1	-1	-1	-1	SEPTLIPPOS_03-02-2	195.03583:38388 196.03918:3365 197.04254:209	71.07529:10 74.92234:72 76.94208:20 87.93012:21 88.93634:704 89.2748:11 90.9175:41 90.95249:31 91.92031:10 92.93135:72 102.923:10 111.92632:20 112.93814:20 114.95579:215 116.96535:819 117.13029:11 165.07277:20	0.000676195	0.00476439	0.00180219	0.00172985	0.00633497	0.00788378	0.00267622	0.00111272	0.00134658	0.00247544	0.00447872	0.00171787	0.00707391	0.00127603	0.00105027	0.00172113	0.0036207	0.00217366	0.00123136	0.00176639	0.00217812	0.00204956	0.00244938	0.0023299	0.00102218	0.00321733	0.00199941	0.00206905
303	14.33	195.035	Unknown	0	0.347222	retained	retained	TRUE	No record	No record	No record	No record	No record	-1	-1	-1	-1	-1	SEPTLIPPOS_08-28-1	195.03485:116886 196.0382:8142 197.04156:348	67.06434:10 74.92078:239 75.92851:31 76.93554:20 87.92707:51 88.66457:20 88.70179:33 88.9386:2713 89.32908:20 89.94252:20 90.91573:92 91.92395:72 92.93501:271 93.66994:11 106.94662:31 108.92204:10 111.92876:20 112.9421:92 112.9511:41 114.59834:21 114.95221:645 115.22025:22 116.96783:2824 117.1618:13 118.17856:20	0.000977375	0.00974658	0.0115111	0.0145832	0.00875327	0.0133885	0.0142511	0.0155219	0.0188666	0.0074485	0.00799557	0.0128875	0.0141758	0.00593683	0.0152163	0.00212691	0.0101279	0.0146335	0.0138259	0.0137518	0.02657	0.0167669	0.0105009	0.0133383	0.0109372	0.0216106	0.0125162	0.0277392
304	6.76	195.035	Unknown	0	0.652778	retained	retained	TRUE	No record	No record	No record	No record	No record	-1	-1	-1	-1	-1	SEPTLIPPOS_03-02-2	195.03583:101031 196.03918:6906 197.04254:848	74.92356:123 75.93008:20 76.9334:20 87.93012:51 88.66631:44 88.91637:23 88.93768:1730 89.94829:20 90.91884:102 90.95384:51 92.93135:174 106.94275:10 112.93364:82 114.95428:491 115.76997:21 116.60685:21 116.61447:21 116.9684:1659 117.26935:12 134.97748:20 139.05038:10	0.000755893	0.012539	0.00305499	0.0117749	0.0148086	0.020407	0.0188443	0.0126543	0.0140363	0.00192526	0.0117725	0.00586781	0.00554457	0.00977036	0.0133257	0.0017835	0.0135583	0.0184935	0.012216	0.00522025	0.0201418	0.00466567	0.00546754	0.0179141	0.00383139	0.043105	0.00377354	0.020971
305	0.04	195.035	Unknown	0	1	retained	retained	TRUE	No record	No record	No record	No record	No record	-1	-1	-1	-1	-1	SEPTLIPPOS_16-16-1	195.03447:49034 196.03782:3171 197.04118:476	59.04955:3 68.04039:3 74.92229:95 75.92879:9 76.93954:13 76.94696:3 79.06011:3 87.92863:18 88.93748:1097 88.9721:4 89.17994:3 89.49214:3 89.61371:3 89.65781:1 89.76209:3 89.94273:13 90.91594:41 90.95229:20 91.9228:26 92.93112:123 93.83415:3 95.05921:3 100.9346:3 106.94382:10 107.04749:4 108.04881:3 108.93098:4 110.94388:9 111.92438:6 112.93619:32 114.59387:3 114.95229:257 115.20214:3 116.60788:9 …	0.00272422	0.00798682	0.00890344	0.00627874	0.00877857	0.0117306	0.0109021	0.00705478	0.00801998	0.00442358	0.00663704	0.00911143	0.0125304	0.0052458	0.00738184	0.00396256	0.00631906	0.0100219	0.00709271	0.00971513	0.0121713	0.00851004	0.0106525	0.00959181	0.00780457	0.0249361	0.00894258	0.0119104
306	2.29	195.035	Unknown	0	0.555556	retained	retained	TRUE	No record	No record	No record	No record	No record	-1	-1	-1	-1	-1	SEPTLIPPOS_01-37-2	195.03386:71046 196.03721:4568 197.04057:254	74.92234:102 75.93008:10 76.93588:20 87.9288:52 88.93768:1481 89.94829:20 90.91615:72 90.95249:20 91.92302:31 92.93407:174 112.93814:61 114.95579:309 115.05722:21 116.9684:1343 117.88467:11 132.59854:10 165.07097:20	0.00165272	0.00329043	0.00579972	0.00135431	0.00280622	0.00191206	0.00653574	0.00445469	0.00690063	0.001133	0.00210709	0.00631175	0.00292705	0.00456368	0.00520717	0.00111001	0.000949377	0.00722781	0.00449217	0.00615914	0.00152686	0.00541634	0.00905859	0.00697559	0.00136993	0.0206844	0.00649927	0.00250567
307	4.12	195.035	Unknown	0	0.513889	retained	retained	TRUE	No record	No record	No record	No record	No record	-1	-1	-1	-1	-1	SEPTLIPPOS_01-37-2	195.03386:117246 196.03721:7251 197.04057:1017	74.92234:184 75.92762:20 76.93588:20 87.92616:51 88.93634:2446 89.94561:31 89.95632:20 90.9175:102 90.9498:41 91.92437:31 92.93272:282 93.47375:11 95.08286:10 104.74836:10 106.94859:20 108.92844:10 111.93079:20 112.93364:112 114.95125:580 116.59009:21 116.9684:2601 117.00352:12 117.67173:20 134.97583:31 151.05058:10 165.06734:31	0.00272743	0.00370236	0.0111368	0.00909203	0.0123844	0.0120133	0.0143927	0.00737668	0.00863081	0.00663659	0.00289006	0.008457	0.0164488	0.00744465	0.00628702	0.00338364	0.00974034	0.0143789	0.00716598	0.0138665	0.0155744	0.00815865	0.015441	0.0102985	0.00889562	0.0333502	0.00768904	0.010722
308	5.9	195.035	Unknown	0	0.777778	retained	retained	TRUE	No record	No record	No record	No record	No record	-1	-1	-1	-1	-1	SEPTLIPPOS_01-37-2	195.03386:133697 196.03721:7969 197.04057:459	59.05053:15 69.00086:10 74.92112:289 75.93008:26 76.93712:41 87.92747:72 87.93939:10 88.66631:20 88.93768:2791 88.98294:10 89.23079:6 89.94293:36 90.91615:97 90.95384:66 91.05484:15 91.92302:46 92.93272:328 100.93633:5 106.94566:20 108.9255:15 110.06731:10 110.93836:10 111.92632:26 112.93665:87 114.60493:11 114.66538:11 114.95125:650 115.96295:10 116.60381:36 116.66631:16 116.68003:16 116.96687:2…	0.00311013	0.0105759	0.0120296	0.00932552	0.0119172	0.0157641	0.0146876	0.0101511	0.00120264	0.00603293	0.00929502	0.0130564	0.0170374	0.00766029	0.0101774	0.00469657	0.010156	0.00275172	0.00973849	0.014567	0.0161438	0.0113658	0.0147155	0.0137504	0.00170489	0.0346529	0.00189951	0.0165709
309	10.66	195.035	Unknown	0	0.222222	retained	retained	TRUE	No record	No record	No record	No record	No record	-1	-1	-1	-1	-1	SEPTLIPPOS_01-37-2	195.03583:107049 196.03918:10154 197.04254:520	74.92112:206 75.92885:31 76.93712:20 87.9288:61 88.93768:2950 89.94025:31 90.91345:112 90.95249:61 91.92708:51 92.93135:302 106.95004:31 108.9255:31 111.9293:20 112.93514:112 114.60191:21 114.95125:633 114.97698:11 116.96687:2611 117.97665:20 123.57978:10 134.9742:31	0.00249023	0.00435059	0.0122008	0.00516398	0.0026115	0.00465096	0.00269216	0.0121399	0.0017051	0.00590417	0.0059278	0.00481518	0.0039323	0.00424122	0.00565405	0.00259859	0.00317584	0.00618758	0.00692969	0.00344518	0.00587318	0.00596381	0.00594645	0.0039101	0.00350835	0.00562021	0.00549999	0.0198157
310	15.01	195.035	Unknown	0	0.333333	retained	retained	TRUE	No record	No record	No record	No record	No record	-1	-1	-1	-1	-1	SEPTLIPPOS_03-02-2	195.03583:135076 196.03918:7763 197.04254:689	59.05053:10 74.92112:257 76.93836:41 87.9288:82 88.66897:20 88.93768:2929 88.97229:23 89.94561:41 90.9175:133 90.95249:61 91.92302:82 92.93272:261 100.93633:20 106.94128:20 108.92403:20 111.92482:20 112.93364:82 114.59132:21 114.95277:614 115.56199:21 116.60533:53 116.9684:3157 117.18224:13 118.75222:20 134.9742:31	0.00086397	0.0167644	0.00684398	0.0140536	0.00512261	0.0272251	0.0252306	0.0150189	0.00466795	0.0102938	0.0047203	0.00734	0.011795	0.010402	0.0157249	0.00141328	0.00536193	0.00840606	0.0140049	0.00817016	0.0101787	0.0163834	0.00568864	0.00660424	0.00660381	0.0214283	0.00447894	0.0297517
311	9.95	195.035	Unknown	0	0.319444	retained	retained	TRUE	No record	No record	No record	No record	No record	-1	-1	-1	-1	-1	SEPTLIPPOS_13-08-2	195.03551:85872 196.03886:5117 197.04222:661	65.03332:10 74.92267:153 75.92794:31 76.9362:20 87.92907:82 88.67056:33 88.93661:1804 88.98853:12 90.91775:102 90.95409:31 91.92326:51 92.93159:276 100.93937:20 105.6665:10 106.95459:31 108.92565:20 112.93527:41 113.47897:21 114.95288:491 115.465:21 116.96698:1845 116.99446:22 117.52335:11 118.04729:11	0.00275169	0.00391434	0.00203981	0.011257	0.00359906	0.00349209	0.0162952	0.0120587	0.00291657	0.00128097	0.00381642	0.00313121	0.00365001	0.00626069	0.0117055	0.00374679	0.0118662	0.00180063	0.0112986	0.0159598	0.00224889	0.0121046	0.00256795	0.00208483	0.00200757	0.00710725	0.0020349	0.004812
312	15.66	195.035	Unknown	0	0.25	retained	retained	TRUE	No record	No record	No record	No record	No record	-1	-1	-1	-1	-1	SEPTLIPPOS_06-21-2	195.03485:153382 196.0382:9667 197.04156:774	54.76385:10 74.92323:215 75.92974:31 76.93554:31 87.9284:112 88.66988:34 88.68716:22 88.93594:2748 89.15039:20 90.91573:92 91.92259:72 92.93228:317 93.07795:11 106.9437:31 110.94675:20 112.9361:92 114.27819:21 114.9507:747 115.45675:11 116.60172:41 116.70539:23 116.96783:2882 117.40182:12 117.54411:20 134.97353:32	0.000329374	0.00533045	0.0226521	0.0184597	0.00602389	0.00520914	0.0078015	0.0198253	0.00784524	0.0102	0.0170347	0.00711012	0.00913697	0.00374164	0.00345246	0.0012475	0.0054033	0.00754093	0.00396803	0.00973158	0.00547584	0.00332095	0.00661797	0.00821607	0.00464828	0.021025	0.00603639	0.00728468
313	0.77	195.035	Unknown	0	0.0972222	retained	retained	FALSE	No record	No record	No record	No record	No record	-1	-1	-1	-1	-1	SEPTLIPPOS_01-37-2	195.03386:117002 196.03721:8388 197.04057:901	0	0.00272176	0.00400469	0.00623124	0.0018384	0.0024208	0.0107632	0.00599497	0.00213904	0.00260074	0.00102509	0.00686937	0.00262137	0.00965719	0.00546955	0.00223021	0.00392726	0.00176999	0.00337026	0.00233273	0.00283379	0.00282643	0.0047113	0.010855	0.00949856	0.00274771	0.00661467	0.00900219	0.0119127
314	11.03	195.035	Unknown	0	0.305556	retained	retained	TRUE	No record	No record	No record	No record	No record	-1	-1	-1	-1	-1	SEPTLIPPOS_06-21-2	195.03485:95728 196.0382:5818 197.04156:728	74.92445:148 75.93343:15 76.93678:26 87.9284:56 88.66324:15 88.93726:1988 89.00384:6 89.94252:20 90.91573:72 90.95207:41 91.9253:56 92.93365:184 98.17812:5 100.93728:10 106.94224:10 108.92498:10 110.94229:10 111.92876:15 112.9361:72 114.95221:458 116.60629:15 116.67337:16 116.96783:2177 117.07778:6 117.44312:11 117.6482:10 134.97845:15 195.03426:5	0.00118748	0.00335857	0.0141375	0.0117628	0.00219634	0.00180403	0.00184107	0.00102775	0.00264196	0.00717435	0.0060252	0.00164398	0.00544935	0.00181315	0.0123446	0.00175141	0.00221952	0.00183895	0.0114027	0.00179449	0.00157482	0.0129208	0.00224073	0.0172323	0.0122154	0.00727283	0.0141651	0.00281081
315	19.63	195.035	Unknown	0	0.847222	retained	retained	TRUE	No record	No record	No record	No record	No record	-1	-1	-1	-1	-1	SEPTLIPPOS_01-37-2	195.03583:22047 196.03918:1452 197.04254:50	74.92356:10 88.93634:164 92.93407:36 113.04618:5 114.95125:51 116.96687:307	0.000512868	0.00249786	0.021547	0.0172791	0.0214786	0.0310419	0.0295896	0.0199473	0.0217274	0.00984435	0.0160711	0.025311	0.00565739	0.0148383	0.0214325	0.0010013	0.00293999	0.00459522	0.0185948	0.0288547	0.0302227	0.0211167	0.0290461	0.0272914	0.0181199	0.0126363	0.0211151	0.0344141
316	0.02	196.036	Unknown	0	0.0138889	retained	retained	FALSE	No record	No record	No record	No record	No record	-1	-1	-1	-1	-1	SEPTLIPPOS_63-26-2	196.03621:4012 197.03956:214 198.04292:214	0	0.000122687	0.000435258	0.000341889	0.00033599	0.0005157	0.000342551	0.000562076	0.000576725	0.0008191	0.000325725	0.000548539	0.000313483	0.000434887	0.000440608	0.000326045	0.000202179	0.000327879	0.000746277	0.000274504	0.00127009	0.000862927	0.000627184	0.000663295	0.000494221	0.000410994	0.00102841	0.000471361	0.000743172
317	6.04	196.037	Unknown	0	0.0277778	retained	retained	FALSE	No record	No record	No record	No record	No record	-1	-1	-1	-1	-1	SEPTLIPPOS_24-05-1	196.03647:6407 197.03982:707 198.04318:0	0	0.000140692	0.000182568	0.00049489	0.000273732	0.000220439	0.00021992	0.000396793	0.0001562	0.000233398	0.000342128	0.000202358	0.000400519	0.000575671	0.00064484	0.000786226	0.000242176	0.000205235	0.000296822	0.0002215	0.000346501	0.000561272	0.000233299	0.000488611	0.000385868	0.000279569	0.00114795	0.000268277	0.000379597
318	12.46	196.037	Unknown	0	0.125	retained	retained	FALSE	No record	No record	No record	No record	No record	-1	-1	-1	-1	-1	SEPTLIPPOS_08-28-1	196.0376:7191 197.04095:982 198.04431:171	0	0.000158511	0.000513696	0.000311909	0.000897155	0.000677738	0.00146922	0.000389202	0.000329009	0.000444552	0.000197524	0.000912901	0.000486794	0.000817704	0.000262976	0.000947799	0.000250307	0.000850897	0.000451187	0.000181468	0.000529153	0.000660979	0.000374856	0.000369834	0.00053993	0.000205133	0.00145447	0.000189326	0.000353442
319	14.3	196.038	Unknown	0	0.0138889	retained	retained	FALSE	No record	No record	No record	No record	No record	-1	-1	-1	-1	-1	SEPTLIPPOS_08-28-1	196.0376:8392 197.04095:402 198.04431:134	0	0.000119197	0.000749383	0.000740784	0.00104697	0.000748378	0.00143893	0.00107443	0.00110362	0.000894173	0.00054207	0.000655704	0.00112995	0.00108818	0.00045671	0.000852837	0.000204377	0.000816636	0.00108315	0.000891441	0.00141555	0.00120092	0.000909679	0.000770891	0.00129718	0.000855716	0.00169309	0.00122319	0.0015264
320	11.66	196.038	Unknown	0	0.0416667	dropped	dropped	FALSE	No record	No record	No record	No record	No record	-1	-1	-1	-1	-1	SEPTLIPPOS_31-23-1	196.03764:6542 197.04099:686 198.04435:152	0	0.000169212	0.000596602	0.000896443	0.000435302	0.000844733	0.000856485	0.000789411	0.00046812	0.000838564	0.000440286	0.000819778	0.000577258	0.00107492	0.000272335	0.000867897	0.000281659	0.000583761	0.000975984	0.000338806	0.000412413	0.00138192	0.000246294	0.000982707	0.000471163	0.000718185	0.0015675	0.000504036	0.00130279
321	19.34	196.038	Unknown	0	0.0416667	retained	retained	FALSE	No record	No record	No record	No record	No record	-1	-1	-1	-1	-1	SEPTLIPPOS_21-31-2	196.03647:10979 197.03982:369 198.04318:0	0	2.82e-05	0.000587294	0.000581432	0.000444784	0.000267997	0.00132489	0.000604203	0.000379	0.00106493	0.000145553	0.000599239	0.00209098	0.00203679	0.000404679	0.000632512	0.000208552	0.000698295	0.00109852	0.000750004	0.000747344	0.000861659	0.000495992	0.000538611	0.00033914	0.000738102	0.00199636	0.00071947	0.000499296
322	10.07	196.038	Unknown	0	0.0138889	retained	retained	FALSE	No record	No record	No record	No record	No record	-1	-1	-1	-1	-1	SEPTLIPPOS_29-19-2	196.03795:5968 197.0413:447 198.04466:0	0	7.15e-05	0.00052921	0.000336424	0.000458134	0.000426626	0.00129203	0.000680298	0.000438094	0.000305527	0.0004983	0.000401168	0.000529836	0.000351478	0.000594287	0.000446975	0.000279022	0.0006594	0.000369999	0.000832448	0.000458076	0.000683159	0.000599027	0.000448526	0.000427699	0.000518431	0.00102236	0.000469797	0.00061334
323	10.99	196.038	Unknown	0	0.0138889	retained	retained	FALSE	No record	No record	No record	No record	No record	-1	-1	-1	-1	-1	SEPTLIPPOS_29-19-2	196.03795:6504 197.0413:614 198.04466:24	0	0.000164792	0.000331129	0.000303343	0.000212099	0.000219974	0.000336752	0.00101845	0.000360313	0.000325645	0.000398847	0.000522228	0.000149695	0.000232631	0.000167366	0.000280263	0.000269792	0.000217317	0.000873363	0.00090722	0.000551262	0.000381505	0.00048377	0.000605489	0.000269965	0.000211385	0.000823752	0.000415704	0.000286524
324	5.11	196.038	Unknown	0	0.166667	dropped	dropped	TRUE	No record	No record	No record	No record	No record	-1	-1	-1	-1	-1	SEPTLIPPOS_69-38-2	196.03601:5242 197.03936:142 198.04272:0	74.92104:15 88.93067:10 88.93733:77 89.93989:20 92.93365:15 112.9358:10 114.95944:10 115.959:26 116.96899:72 117.96957:77	8.75e-05	0.000799253	0.000373789	0.000256889	0.000341115	0.00137141	0.000218796	0.000347696	0.000327935	0.000226877	0.00029282	0.000567355	0.000547466	0.00023691	0.000428452	0.00018914	0.000446882	0.000479549	0.000519856	0.000799205	0.00128705	0.000340511	0.000439876	0.0010884	0.000406196	0.0012661	0.000483399	0.00041824
325	19.7	196.038	Unknown	0	0.0972222	dropped	dropped	FALSE	No record	No record	No record	No record	No record	-1	-1	-1	-1	-1	SEPTLIPPOS_84-11-2	196.03944:12302 197.04279:1229 198.04615:80	0	1.32e-05	0.000612489	0.000697512	0.00047585	0.000555048	0.00112559	0.000655439	0.000390978	0.000948638	0.000738946	0.000574554	0.000791326	0.00113905	0.000436683	0.000875728	0.000214266	0.000795451	0.00102102	0.000730337	0.00120439	0.000741674	0.000900552	0.00068376	0.000782551	0.000657706	0.00199636	0.000608001	0.000482096
326	12.12	196.039	Unknown	0	0.0416667	retained	retained	FALSE	No record	No record	No record	No record	No record	-1	-1	-1	-1	-1	SEPTLIPPOS_06-21-2	196.03957:6959 197.04292:930 198.04628:0	0	0.000119174	0.000572277	0.00102767	0.000919386	0.000789584	0.000687035	0.000746145	0.000558358	0.00058423	0.000414387	0.000738185	0.000629252	0.000962345	0.000348823	0.000850578	0.000236096	0.000803064	0.00107211	0.000678589	0.000945905	0.00116141	0.000928244	0.00102722	0.000633999	0.000772994	0.00144284	0.000823748	0.00103535
327	4.32	196.039	Unknown	0	0.0277778	retained	retained	FALSE	No record	No record	No record	No record	No record	-1	-1	-1	-1	-1	SEPTLIPPOS_58-01-1	196.04016:5658 197.04351:718 198.04687:260	0	0.000154952	0.000313505	0.000763084	0.000496312	0.000518489	0.00117691	0.00103136	0.000626555	0.000598951	0.000205985	0.000217878	0.00061573	0.000896774	0.000175015	0.000576941	0.000295724	0.000267964	0.000610098	0.000639673	0.000687011	0.000757094	0.000520436	0.00063608	0.0010872	0.000687073	0.00133959	0.000799984	0.00103323
328	3.25	196.039	Unknown	0	0.0138889	retained	retained	FALSE	No record	No record	No record	No record	No record	-1	-1	-1	-1	-1	SEPTLIPPOS_93-01-2	196.03883:4304 197.04218:182 198.04554:455	0	0.000206408	0.000417882	0.000486619	0.000579529	0.0005961	0.000791411	0.000692632	0.000375326	0.000452566	0.000157294	0.000292081	0.000458417	0.000701509	0.000341878	0.000408121	0.000294259	0.000439269	0.00081166	0.000452485	0.000781229	0.000696679	0.000439524	0.000602114	0.000632775	0.000566552	0.0016982	0.000609251	0.000921542
329	0.85	196.041	Unknown	0	0.111111	retained	retained	FALSE	No record	No record	No record	No record	No record	-1	-1	-1	-1	-1	SEPTLIPPOS_93-01-2	196.06256:7419 197.06591:1791 198.06927:86606	0	0.000213108	0.000565078	0.00065557	0.000598369	0.000727774	0.00102443	0.000819666	0.000627354	0.000675987	0.000380459	0.000539522	0.000789231	0.00100236	0.000462547	0.000670613	0.000308616	0.000601967	0.00100911	0.000800079	0.000854915	0.000988616	0.000718925	0.000816606	0.00087041	0.00075075	0.00293592	0.000770593	0.00105137
330	1.09	196.094	Unknown	0	0.0833333	dropped	dropped	TRUE	No record	No record	No record	No record	No record	-1	-1	-1	-1	-1	SEPTLIPPOS_19-43-1	196.09651:17184 197.09986:20341 198.10322:3960	51.02374:20 53.04489:20 55.05606:20 56.05136:20 58.06872:41 65.04211:143 66.0455:31 67.04154:31 67.05541:72 68.05087:31 77.03986:61 78.03175:31 79.04254:20 79.0576:143 80.0472:51 82.06917:20 91.05193:31 92.05006:258 93.05908:153 94.06402:82 96.07624:31 106.06538:102 107.07524:317 108.07962:426 108.88384:11 110.09651:20 116.10692:41 117.05493:92 118.06815:20 120.08139:20 122.06174:204 131.06784:20…	7.39e-05	0.00131031	0.000151819	0.000289078	0.000554273	0.000433826	0.000204753	0.000182712	0.000163395	0.00148348	0.000379883	0.000207973	0.000276746	0.000462849	0.000276498	9.74e-05	0.000348899	0.000138993	0.000194161	0.000131204	0.000323202	0.000159503	0.000222153	0.000233031	0.000217636	0.000208845	0.000135077	0.00028888
331	1.54	196.106	Unknown	0	0.0138889	retained	retained	FALSE	No record	No record	No record	No record	No record	-1	-1	-1	-1	-1	SEPTLIPPOS_01-37-2	196.10579:4084 197.10914:428 198.1125:856	0	9.5e-05	0.000174624	0.000120363	5.24e-05	0.00016653	0.000135947	7.93e-05	6.61e-05	0.00010435	0.000110503	0.000118251	9.22e-05	0.000105829	6.65e-05	8.92e-05	0.000145408	0.000113045	0.000114096	7.3e-05	8.8e-05	7.52e-05	9.81e-05	9.22e-05	0.000101824	4.97e-05	0.000186984	7.13e-05	8.29e-05
332	1.14	197.024	Unknown	0	0.0138889	retained	retained	FALSE	No record	No record	No record	No record	No record	-1	-1	-1	-1	-1	SEPTLIPPOS_03-02-2	197.02409:3456 198.02744:344 199.0308:344	0	4.02e-05	0.000428936	9.57e-05	3.48e-05	3.19e-05	0.000114255	9.79e-05	9.85e-05	3.63e-05	2.75e-05	5.93e-05	8.95e-05	5.74e-05	5.34e-05	6.23e-05	4.04e-05	2.35e-05	5.33e-05	6.63e-05	0.000225009	5.7e-05	9.42e-05	5.02e-05	4.77e-05	6.06e-05	0.000310244	4.41e-05	9.05e-05
333	17.38	197.079	Unknown	0	0.388889	retained	retained	TRUE	No record	No record	No record	No record	No record	-1	-1	-1	-1	-1	SEPTLIPPOS_06-21-2	197.08057:5309 198.08392:868 199.08728:434	51.0284:10 53.04349:20 64.03477:10 65.03836:20 67.05856:20 75.02468:10 77.04082:51 79.05608:61 80.06588:20 81.03761:20 83.0141:41 83.05012:102 84.99097:10 88.93726:31 90.00813:10 93.03709:10 107.04591:20 111.03747:10 111.04639:51 113.01263:10 114.9613:10 117.97302:20 118.97634:20 123.08067:20 135.04077:10 136.04657:20 137.07922:20 139.03139:20 154.05913:31	4.47e-06	0.000329515	0.000784027	0.000749442	0.000324849	0.00113317	0.000767944	0.000923252	0.000831531	0.000188546	0.000323565	0.00082006	0.00111387	0.000223424	0.00114886	0.000110173	0.000595843	0.00133083	0.000730067	0.0013108	0.00112655	0.00120289	0.00114368	0.00124514	0.00073872	0.00125633	0.00070155	0.0012389
334	1.1	197.1	Unknown	0	0.0694445	dropped	dropped	TRUE	No record	No record	No record	No record	No record	-1	-1	-1	-1	-1	SEPTLIPPOS_19-43-1	197.09999:12067 198.10334:2751 199.1067:158	50.01841:26 51.02576:61 52.03399:15 53.04181:26 58.13543:10 60.05938:357 64.88168:10 65.03983:31 66.03862:10 66.04894:20 67.04617:10 67.05772:36 68.98212:10 77.03862:10 77.80622:10 78.03549:470 79.04505:51 80.05099:20 80.94895:15 82.94363:5 92.05141:36 93.05772:51 94.06676:253 95.06609:10 96.04443:5 106.02613:41 107.07232:10 108.07375:20 109.08131:15 121.04857:10 122.05705:10 123.06033:10 136.074…	8.37e-05	0.000169908	0.000117557	0.000239048	0.000381392	0.00010953	0.00013549	6.88e-05	8.96e-05	0.00104176	0.000207236	4.76e-05	0.000336049	0.00035166	0.000170327	0.000142551	0.0001195	5.3e-05	6.25e-05	0.000124385	0.000170684	9.51e-05	7.59e-05	8.94e-05	4.83e-05	0.00015489	4.63e-05	0.000121349
335	1.1	197.475	Unknown	0	0.0555556	retained	retained	FALSE	No record	No record	No record	No record	No record	-1	-1	-1	-1	-1	SEPTLIPPOS_90-05-2	197.48039:3849 198.48374:0 199.4871:0	0	1.4e-06	9.77e-05	1.89e-05	2.87e-06	0.000583397	1.29e-05	1.76e-05	1.55e-05	0	6.82e-06	0.000119286	3.05e-06	0	0.000351037	1.9e-05	0	0.000574099	0	1.62e-05	7.85e-06	3.17e-06	1.35e-05	8.23e-06	3.26e-06	2.24e-05	1.16e-05	0	6.36e-06
336	1.1	198.026	Unknown	0	0.166667	dropped	dropped	TRUE	No record	No record	No record	No record	No record	-1	-1	-1	-1	-1	SEPTLIPPOS_61-43-2	198.01562:12455 199.01898:588 200.02234:294	51.03003:10 53.04408:10 54.04394:10 58.07214:26 60.06065:61 60.08472:10 61.05808:20 65.0434:15 66.04678:15 67.05901:26 68.05914:10 69.06081:10 70.06625:15 72.08215:5 74.94315:5 78.0368:46 79.03632:56 79.05263:20 80.04598:10 81.06841:10 82.06664:15 83.0774:15 84.0827:15 85.09274:15 92.05:5 94.05984:26 94.07216:31 94.99033:15 95.07152:41 96.08307:10 97.09164:10 98.09567:10 100.11501:15 108.07796:10…	0.000551406	7.6e-05	5.52e-05	2.99e-05	7.92e-05	9.28e-05	5.84e-05	1.65e-05	0.000759882	0.00106555	5.29e-05	3.47e-05	6.58e-05	5.12e-05	4.82e-05	0.000669137	8.23e-05	2.66e-05	1.58e-05	3.55e-05	4.99e-05	2.72e-05	5.02e-05	7.9e-05	1.51e-05	4.98e-05	5.58e-05	6.03e-05
337	1.16	198.062	Unknown	0	0.472222	dropped	dropped	TRUE	No record	No record	No record	No record	No record	-1	-1	-1	-1	-1	SEPTLIPPOS_03-02-2	198.07167:92001 199.07502:4331 200.07838:6693	56.05124:31 57.05547:31 58.07076:453 59.0527:153 59.07549:61 60.08445:251 60.29033:11 65.04206:31 67.0392:20 67.04151:82 69.03605:31 70.0685:204 71.07529:31 72.07967:20 77.03745:20 79.05894:20 80.05235:72 81.05832:31 81.07102:41 81.85586:32 82.06544:1127 83.07108:72 84.044:41 84.08154:102 84.09448:31 85.09159:281 93.04298:20 94.06837:31 96.08066:61 96.09311:20 98.05833:82 99.06876:281 99.5048:11 …	0.000243117	0.0114183	0.00057163	0.000427613	0.000371013	0.00112124	0.000261492	0.000570636	0.00042656	0.000250704	0.0108121	0.000780565	0.000291934	0.000530983	0.000757	0.000244373	0.00041378	0.000318905	0.000573348	0.000833156	0.000902984	0.000853695	0.000403378	0.000508505	0.000226068	0.000485135	0.000692052	0.00088016
338	1.11	198.099	Unknown	0	0.194444	dropped	dropped	TRUE	No record	No record	No record	No record	No record	-1	-1	-1	-1	-1	SEPTLIPPOS_30-08-1	198.0889:3428 199.09225:287 200.09561:288	55.01799:3 56.05099:8 58.06619:15 59.07845:10 60.08414:10 64.98022:3 67.05729:5 68.04926:5 71.07481:18 78.04621:5 80.97256:5 83.0614:5 86.09518:13 89.81502:3 91.05807:3 94.98979:28 95.06272:10 96.07977:8 102.09307:10 107.99236:5 109.01133:8 112.96397:5 112.99847:36 134.09502:8 135.01033:8 136.01929:15 139.01544:18 152.1071:5 198.11203:18	4.78e-05	0.000879328	0.000194648	0.000104053	0.00198999	0.000611437	0.000937307	0.000209544	0.000165358	0.0002621	0.000819926	0.000138649	0.000299648	0.00145125	0.000389748	9.92e-05	0.00299843	0.000229707	0.000175471	0.000708202	0.000359113	0.00027476	0.00043418	0.000706464	8.08e-05	0.000198147	0.000124915	0.000261312
339	1.08	198.146	Unknown	0	0.0555556	dropped	dropped	FALSE	No record	No record	No record	No record	No record	-1	-1	-1	-1	-1	SEPTLIPPOS_78-39-2	198.1442:5156 199.14755:745 200.15091:298	0	2.21e-05	0.000164944	4.16e-05	3.62e-05	0.000127647	0.00017847	3.26e-05	6.34e-05	0.000112038	0.000365572	0.000131111	5.94e-05	9.62e-05	9.71e-05	7.42e-05	2.02e-05	0.000138534	9.35e-05	5.84e-05	3.76e-05	0.000136674	4.56e-05	7.03e-05	8.77e-05	4.48e-05	0.000139075	6.14e-05	0.000119464
340	1.07	198.863	Unknown	0	0.0138889	retained	retained	FALSE	No record	No record	No record	No record	No record	-1	-1	-1	-1	-1	SEPTLIPPOS_13-08-2	198.86282:3693 199.86617:0 200.86953:916	0	0.000147345	0.000107108	0.000769582	0.000231936	0.00024507	0.000712162	0.000700839	0.000407908	0.000355903	0.000238963	7.18e-05	0.00050603	0.000368593	0.000169681	0.000245776	0.000172512	0.000100797	0.00029574	0.000295845	0.00156122	0.000417416	0.000397289	0.000254432	0.000569314	0.000421461	0.00132005	0.00031596	0.00028888
341	1.24	198.937	Unknown	0	0.111111	dropped	dropped	TRUE	No record	No record	No record	No record	No record	-1	-1	-1	-1	-1	SEPTLIPPOS_19-43-1	198.93741:6352 199.94076:1282 200.94412:1175	54.03542:1 55.9584:2 56.96605:17 57.05665:1 58.06872:5 71.95507:2 72.08085:2 77.03614:1 79.94367:3 80.95149:36 84.70645:5 84.95998:201 85.01463:2 91.05058:1 95.06197:2 96.93879:3 98.96593:2 109.07689:4 110.08466:2 112.9722:2 113.97366:3 124.94031:35 126.0409:2 126.95856:2 139.08624:2 142.95338:3 154.05193:5 154.94678:1 199.14581:3	0.000243749	8.5e-05	9.73e-05	9.72e-05	9.4e-05	0.000130577	5.84e-05	6.58e-05	6.61e-05	0.000548361	8.99e-05	5.71e-05	0.000136927	3.88e-05	3.54e-05	0.000228395	4.9e-05	0.000105003	6.19e-05	7.71e-05	9.97e-05	6.79e-05	7.72e-05	0.0001	4.54e-05	0.000176751	4.41e-05	0.000143969
342	1.1	199.063	Unknown	0	0.0555556	dropped	dropped	FALSE	No record	No record	No record	No record	No record	-1	-1	-1	-1	-1	SEPTLIPPOS_03-02-2	199.05232:10719 200.05567:2757 201.05903:3938	0	9.2e-05	0.00133032	8.33e-05	3.97e-05	4.09e-05	0.00013294	2.92e-05	6.58e-05	8.36e-05	2.75e-05	0.000755479	6.93e-05	5.13e-05	8.92e-05	3.98e-05	9.74e-05	0.00016816	5.33e-05	6.83e-05	4.5e-05	5.83e-05	6.37e-05	4.94e-05	6.94e-05	4.54e-05	5.86e-05	3.94e-05	0.000121349
343	1.08	199.104	Unknown	0	0.125	dropped	dropped	TRUE	No record	No record	No record	No record	No record	-1	-1	-1	-1	-1	SEPTLIPPOS_01-37-2	199.10609:29070 200.10944:4675 201.1128:3238	54.03839:92 55.02031:20 56.05018:41 57.03627:10 60.08554:20 67.04729:84 68.05084:449 69.05833:20 70.06496:41 80.04983:31 80.94651:41 82.06673:72 82.94376:20 84.96013:41 94.05605:102 94.77066:42 95.06084:508 96.07236:21 108.73994:45 109.07583:1910 109.74026:31 110.0836:700 110.17989:11 111.09304:184 111.64274:20 121.06931:31 121.07708:41 123.09379:41 124.94248:21 139.08867:369 141.04163:20 141.071…	0.000676249	0.000233329	0.000235409	7.8e-05	0.000615502	0.000445209	0.000123535	0.000226314	0.000403335	0.000126388	0.000153727	0.000228542	0.000274818	0.00297232	0.00018373	0.000491338	0.00364391	0.000236419	0.000161383	0.000124592	0.000188006	0.00030663	0.00017574	0.000368932	0.000159193	0.000310244	9.22e-05	0.000175543
344	1.45	199.982	Unknown	0	0.0277778	retained	retained	TRUE	No record	No record	No record	No record	No record	-1	-1	-1	-1	-1	SEPTLIPPOS_68-39-1	199.98282:8049 200.98617:1065 201.98953:1105	51.02591:51 57.99248:20 62.01805:20 63.02481:123 64.02048:41 65.04216:92 65.05241:31 68.98096:92 78.03294:72 81.98853:72 90.03497:225 91.04098:20 94.99707:41 96.00132:61 106.05924:31 106.99167:61 108.00445:123 109.01315:102 110.0073:72 118.0217:10 120.99374:10 122.00668:72 124.00432:20 126.96758:31 133.00069:51 134.00539:296 135.00894:31 136.02448:112 137.99564:20 139.97263:10 144.12976:10 153.97…	1.23e-05	3.3e-05	1.89e-05	1.16e-05	5.64e-05	6.87e-06	2.5e-05	8.62e-06	1.39e-05	0.000171453	4.49e-05	9.9e-06	7.71e-06	8.92e-05	9.94e-06	3.31e-05	4.01e-05	2.29e-05	9.35e-06	3.02e-05	1.46e-05	2.13e-05	1.86e-05	2.96e-05	2.27e-05	8.19e-05	2.27e-05	2.73e-05
345	1.09	200.025	Unknown	0	0.0416667	retained	retained	FALSE	No record	No record	No record	No record	No record	-1	-1	-1	-1	-1	SEPTLIPPOS_01-37-2	200.02541:10059 201.02876:360 202.03212:8993	0	0.000233993	1.27e-05	2.94e-05	2.87e-06	0.00012269	4.51e-06	2.26e-05	7.35e-06	2.94e-06	1.71e-05	1.46e-05	3.47e-05	0	4.21e-05	9.94e-06	0.000345019	6.04e-05	1.73e-05	1.95e-06	1.51e-05	5.7e-06	0	1.1e-05	5.1e-06	2.02e-05	0	3.06e-05	2.62e-05
346	1.12	200.061	Unknown	0	0.222222	dropped	dropped	TRUE	No record	No record	No record	No record	No record	-1	-1	-1	-1	-1	SEPTLIPPOS_03-02-2	200.04936:14189 201.05271:2752 202.05607:0	51.02458:6 53.04371:6 55.05592:4 56.05546:4 57.03734:22 57.05866:4 58.06969:14 59.07331:6 60.08335:10 62.96417:16 64.98174:10 65.0432:8 67.04498:8 68.0555:8 70.06613:8 71.98981:4 77.03992:20 78.99494:76 79.99174:47 80.04983:6 80.97573:139 81.05959:6 82.068:14 83.07494:16 84.08154:18 84.96143:4 85.08639:4 86.09589:4 90.99557:63 91.0508:4 94.06426:4 95.05946:4 96.07513:4 97.0044:53 97.07671:4 98.09…	7.44e-05	0.001761	0.000170575	0.000187271	0.00285463	0.000599625	0.000400588	0.000287963	0.000646209	0.000105755	0.0014999	0.00030777	0.000292175	0.00183204	0.000305564	8.12e-05	0.00253403	0.000210872	0.00032709	0.00022129	0.000328694	0.000312045	0.000239242	0.000340772	0.00020208	0.000265126	0.000201051	0.000398447
347	1.1	200.123	Unknown	0	0.152778	dropped	dropped	TRUE	No record	No record	No record	No record	No record	-1	-1	-1	-1	-1	SEPTLIPPOS_12-13-2	200.12689:5585 201.13024:864 202.1336:1513	55.02281:10 56.05058:10 58.069:72 59.07153:10 60.08593:10 62.96343:10 65.05154:10 67.05921:10 69.03992:20 70.03458:10 71.34126:10 74.02729:10 77.04272:31 79.058:31 81.07005:31 82.06574:10 84.08441:41 84.09606:10 90.9891:10 93.03504:10 94.06997:10 95.08722:10 97.02409:10 98.03897:10 100.07893:10 108.08604:10 110.06894:10 111.0798:10 114.06317:10 119.05093:10 125.08143:10 126.09862:10 136.03899:41 …	5.69e-05	0.000481451	0.000189183	0.000133997	0.000437935	0.0011994	0.000177428	0.000192774	0.00053091	0.000145208	0.000531688	0.000250825	0.000679089	0.000346376	0.00062453	8.07e-05	0.000452841	0.000414165	0.00026474	5.48e-05	0.000768079	0.000318078	0.00044283	0.00073215	0.000120667	0.000277685	0.000365051	0.000930967
348	1.1	200.984	Unknown	0	0.0694445	dropped	dropped	FALSE	No record	No record	No record	No record	No record	-1	-1	-1	-1	-1	SEPTLIPPOS_01-37-2	200.98486:5418 201.98821:720 202.99157:0	0	0.000126038	0.000230847	7.56e-05	8.67e-05	0.000541745	0.000255356	0.000112909	0.000108286	0.000291297	2.72e-05	0.000278334	0.000118842	9.23e-05	0.000286928	0.000124695	0.000258658	0.000552479	4.59e-05	8.79e-05	9.03e-05	5.64e-05	0.000103963	0.000123208	0.000167121	6.72e-05	0.000104655	0.000111626	0.000135486
349	1.03	201.053	Unknown	0	0.0833333	dropped	dropped	TRUE	No record	No record	No record	No record	No record	-1	-1	-1	-1	-1	SEPTLIPPOS_03-02-2	201.0509:8331 202.05425:965 203.05761:2079	55.03288:51 57.03521:31 57.048:20 58.06646:31 62.96641:245 64.9806:92 70.02715:20 71.06219:72 72.07967:31 78.99494:10 80.72822:31 80.97573:1350 81.05704:22 84.57542:21 86.66135:10 90.99557:369 92.2183:11 97.07671:51 98.98447:153 109.00655:536 110.00957:20 127.01804:164 141.1087:10 142.13007:51 165.05827:20 183.06903:10 201.12439:20	2.71e-05	0.00103402	5.52e-05	5.49e-05	4.09e-05	0.000284779	0.000114996	9.02e-05	9.81e-05	1.71e-05	0.00111857	8.95e-05	6.41e-05	0.000367517	8.31e-05	2.02e-05	0.000124796	7.34e-05	0.000124838	0.000112814	5.7e-05	8.08e-05	0.000101267	5.18e-05	5.71e-05	9.95e-05	4.5e-05	0.000108625
350	1.32	201.136	Unknown	0	0.125	retained	retained	TRUE	No record	No record	No record	No record	No record	-1	-1	-1	-1	-1	SEPTLIPPOS_11-06-2	201.1226:41584 202.12595:5802 203.12931:1847	53.04309:61 54.03879:123 55.02281:174 55.0448:291 56.01465:31 56.05163:153 58.05717:20 58.06793:102 59.05526:20 60.08374:399 61.03173:20 67.01645:20 68.0512:102 69.03757:41 69.0622:41 70.03222:459 70.0653:237 71.01019:10 71.07444:20 74.02244:10 78.03713:31 80.05013:41 81.03574:31 82.9479:20 83.06107:240 84.07146:72 84.08183:51 85.02678:20 94.06176:20 94.98539:20 96.04214:31 97.03242:21 97.07554:3…	1.49e-05	0.000112072	8.33e-05	4.29e-05	0.00644192	0.000162363	7.69e-05	4.31e-05	6.72e-05	2.2e-05	9.49e-05	4.78e-05	5.91e-05	0.00328583	3.98e-05	2.04e-05	0.00336691	7.17e-05	3.47e-05	9.4e-05	9.72e-05	5.58e-05	9.87e-05	9.55e-05	0.000732169	0.000132098	4.55e-05	6.2e-05
351	18.37	201.162	Unknown	0	0.0138889	retained	retained	FALSE	No record	No record	No record	No record	No record	-1	-1	-1	-1	-1	SEPTLIPPOS_85-25-2	201.16179:3403 202.16514:1813 203.1685:543	0	1.5e-05	0.000239162	0.000394317	0.000606353	0.000417796	0.000340188	0.000441197	0.000684371	0.000528621	0.000203913	0.00061949	0.000327957	0.00045803	0.000287432	0.0006798	9.06e-05	0.000215497	0.000336875	0.000482614	0.000716764	0.000352776	0.000439678	0.000723844	0.000360565	0.000666574	0.000403271	0.000659749	0.000397269
352	2.04	201.162	Unknown	0	0.5	retained	retained	TRUE	No record	No record	No record	No record	No record	-1	-1	-1	-1	-1	SEPTLIPPOS_12-13-2	201.16264:6181 202.16599:1105 203.16935:16278	51.02701:20 65.04129:31 75.01801:10 77.03777:41 79.05925:31 91.05643:61 93.07045:20 101.04151:10 103.05355:20 105.07241:51 115.05279:82 116.05885:31 117.06928:31 119.08636:51 126.04472:31 127.05627:41 128.05908:102 129.07063:102 130.08134:51 131.08469:41 131.86809:10 141.06673:61 142.07111:31 143.07906:51 144.09735:20 145.09883:41 157.09518:41 159.11685:31	6.42e-06	4.65e-05	0.00148065	0.000305797	8.37e-06	0.00132745	0.00102604	0.0013674	0.000380764	1.37e-05	9.79e-05	0.00139733	0.00566587	4.53e-06	0.000984469	7.08e-05	1.49e-05	0.00107871	0.000979647	0.000895632	0.000841459	0.00106551	0.00069829	0.000623796	0.00199227	0.00192263	0.000170878	0.000857245
353	1.07	201.93	Unknown	0	0.0138889	retained	retained	FALSE	No record	No record	No record	No record	No record	-1	-1	-1	-1	-1	SEPTLIPPOS_58-01-1	201.93005:3287 202.9334:0 203.93676:404	0	0	0.000115423	2.94e-05	0	6.91e-05	8.81e-06	2.56e-05	1.28e-05	0	1.38e-05	0.000107757	1.73e-05	3.21e-05	4.78e-05	2.41e-05	0	8.72e-05	0	1.1e-05	3.1e-06	2.81e-05	2.69e-05	2.05e-05	0	3.2e-06	6.51e-06	0	2.71e-05
354	1.15	202.037	Unknown	0	0.0833333	retained	retained	FALSE	No record	No record	No record	No record	No record	-1	-1	-1	-1	-1	SEPTLIPPOS_01-37-2	202.03688:15646 203.04023:1191 204.04359:0	0	0.000363973	3.8e-05	5.88e-05	4.13e-05	8.29e-05	0.00010953	1.08e-05	3.29e-05	3.3e-05	4.08e-05	3.98e-05	5.37e-05	6.92e-05	7.19e-05	4.82e-05	0.000582295	3.01e-05	2.62e-05	5.3e-05	2.21e-05	7.48e-05	2.72e-05	7.53e-05	3.59e-05	6.72e-05	9.91e-05	4.41e-05	5.37e-05
355	1.69	202.064	Unknown	0	0.0138889	retained	retained	FALSE	No record	No record	No record	No record	No record	-1	-1	-1	-1	-1	SEPTLIPPOS_35-33-1	202.06395:3319 203.0673:81 204.07066:108	0	6.36e-05	3.4e-05	5.43e-05	4.39e-05	6.51e-05	3.67e-05	8.46e-05	5.48e-05	8.03e-05	1.63e-05	1.77e-05	5.12e-05	9.91e-05	1.67e-05	3.61e-05	8.7e-05	6.34e-05	6.6e-05	9.55e-05	7.64e-05	6.1e-05	4.46e-05	6.27e-05	7.79e-05	0.000482567	8.93e-05	3.05e-05	0.000129596
356	1.09	202.102	Unknown	0	0.125	dropped	dropped	FALSE	No record	No record	No record	No record	No record	-1	-1	-1	-1	-1	SEPTLIPPOS_55-06-1	202.12511:7166 203.12846:639 204.13182:2130	0	2.58e-05	0.000151912	0.000132473	8.11e-05	0.00107987	0.000918726	0.000116894	8.75e-05	0.000148675	2.28e-05	0.000189794	0.000129126	0.00024589	0.000154786	0.000220476	4.92e-05	0.000774276	0.000169087	9.55e-05	9.01e-05	0.000216101	0.000230669	0.000197681	0.000292207	9.03e-05	0.000176751	0.00016525	0.000281576
357	1.4	202.121	Unknown	0	0.986111	retained	retained	TRUE	No record	No record	No record	No record	No record	-1	-1	-1	-1	-1	SEPTLIPPOS_01-37-2	202.12117:21065 203.12452:3731 204.12788:3444	50.01823:10 51.0266:26 54.03735:10 55.05592:10 56.05018:15 56.96593:15 58.06861:61 61.0104:5 63.02579:10 65.03978:31 68.05434:10 68.96803:10 68.98328:5 76.80593:15 77.04116:217 78.04555:26 79.05518:46 80.04983:15 81.03417:15 82.05521:31 82.07056:10 84.96273:31 86.01601:10 86.0972:10 89.04021:41 90.04337:15 91.05618:51 93.03344:15 94.03825:10 95.06084:10 98.97605:15 100.11545:56 101.04415:10 102.0…	0.000490024	0.000930927	0.001167	0.00324079	0.00240403	0.0016818	0.00241639	0.00111252	0.00477453	0.000537553	0.00193738	0.00156713	0.00187155	0.000913458	0.000977297	0.000729059	0.00311725	0.00531333	0.000923627	0.00243234	0.00177431	0.00104298	0.0038241	0.00172216	0.00101312	0.00306704	0.000802369	0.00166698
358	0.03	202.215	Unknown	0	0.0138889	retained	retained	FALSE	No record	No record	No record	No record	No record	-1	-1	-1	-1	-1	SEPTLIPPOS_01-37-2	202.2155:14821 203.21885:2032 204.22221:219	0	0.000344764	0.000353965	0.000390329	0.000236553	0.000248013	0.000487732	0.000264718	0.000226473	0.000849849	0.000156863	0.000309228	0.000355382	0.00025047	0.000180249	0.000269721	0.000151561	0.000366775	0.000445125	0.000212294	0.000329972	0.000595071	0.000428075	0.000507598	0.000362402	0.000336849	0.00112283	0.000224815	0.000359569
359	0.83	202.215	Unknown	0	0.0138889	retained	retained	FALSE	No record	No record	No record	No record	No record	-1	-1	-1	-1	-1	SEPTLIPPOS_01-37-2	202.2155:12185 203.21885:1937 204.22221:0	0	0.000283463	0.000360295	0.000346024	0.000292697	0.000374731	0.000433182	0.000410076	0.000280776	0.000352632	0.000167654	0.000256014	0.000357477	0.000476592	0.000217083	0.000300744	0.000146946	0.000245123	0.000391433	0.000252605	0.000395264	0.000415092	0.000342367	0.000460341	0.000397295	0.000308209	0.000641885	0.000337691	0.000485394
360	1.8	202.215	Unknown	0	0.0138889	retained	retained	TRUE	No record	No record	No record	No record	No record	-1	-1	-1	-1	-1	SEPTLIPPOS_01-37-2	202.2155:10586 203.21885:3026 204.22221:0	54.04876:5 56.05124:20 57.07146:36 58.06861:87 60.05381:10 68.05318:10 68.96569:10 70.06496:10 77.03869:26 81.05832:10 82.05521:10 83.06207:10 84.96143:15 86.0972:26 95.05946:15 98.00661:10 100.11263:123 100.59767:10 103.05624:5 105.05777:5 106.06284:20 109.06551:20 114.01632:5 117.05238:15 127.03396:26 128.03668:15 130.06361:15 131.07175:20 139.03706:10 141.04666:5 142.15868:118 143.06392:5 144.…	0.000246253	0.000192248	6.76e-05	0.000141233	0.000205877	0.000191786	0.00010418	0.000142943	0.000235033	9.93e-05	0.00023532	0.000115795	0.000206113	8.04e-05	0.000200898	3.36e-05	0.000196463	0.000193335	8.76e-05	9.42e-05	9.44e-05	0.000196478	0.000137132	0.000123249	0.00013506	0.000250242	8.72e-05	0.000112866
361	1.06	203.049	Unknown	0	0.0138889	retained	retained	FALSE	No record	No record	No record	No record	No record	-1	-1	-1	-1	-1	SEPTLIPPOS_03-02-2	203.04941:3667 204.05276:930 205.05612:0	0	3.82e-05	0.000455147	0.000101164	8.25e-05	0.000163432	0.000162363	6.26e-05	6.96e-05	8.51e-05	0.000262359	0.000251728	8.91e-05	4.63e-05	0.000132243	0.000122888	0.000129951	8.08e-05	0.000113663	0.000119259	0.000124385	7.48e-05	0.000176521	8.21e-05	8.43e-05	4.83e-05	0.000118609	6e-05	0.000445573
362	1.23	203.143	Unknown	0	0.0555556	retained	retained	TRUE	No record	No record	No record	No record	No record	-1	-1	-1	-1	-1	SEPTLIPPOS_19-43-1	203.15054:10245 204.15389:1817 205.15725:158	57.04919:51 68.04971:10 69.85126:21 70.06732:624 70.22693:11 71.0491:31 71.06457:204 72.08445:31 88.07561:10 116.06889:31 158.12753:20 202.08087:31	0.000165119	0.00061646	0.00379607	0.00146111	0.000406643	0.00420597	0.000939703	0.000907171	0.00294994	0.000884456	0.000219356	0.00210868	0.0114283	0.000167568	0.0044449	8.15e-05	0.000181236	0.00234275	0.000994101	0.00153271	0.00381357	0.0102973	0.00107364	0.0037136	0.0128955	0.00724493	0.000924274	0.00453749
363	3.32	203.178	Unknown	0	0.527778	retained	retained	TRUE	No record	No record	No record	No record	No record	-1	-1	-1	-1	-1	SEPTLIPPOS_06-21-2	203.17714:9716 204.18049:2716 205.18385:595	50.02002:3 51.0274:8 53.04246:8 55.05988:23 58.06729:8 65.04178:18 67.05624:23 69.07328:15 70.06583:10 77.04206:54 78.04893:10 79.05608:51 80.06083:5 81.0732:15 84.08115:8 91.05441:82 92.06476:3 93.06841:10 95.08517:18 103.05288:28 104.06418:5 105.07174:84 106.07397:5 107.08826:10 109.10184:10 112.11104:5 115.05515:33 116.0597:10 117.06862:33 118.08037:8 119.08261:84 121.10135:5 123.11356:5 125.1…	6e-06	8.04e-05	0.00143495	0.000922279	8.52e-06	0.00354888	0.00343747	0.00156256	0.00124688	1.55e-05	2.66e-05	0.00499346	0.00142712	1.85e-05	0.00270084	0	7.94e-06	0.00414141	0.00114375	0.00309713	0.0018427	0.00282754	0.00311563	0.00221985	0.00667909	0.00629684	0.000462137	0.00188324
364	2.71	203.178	Unknown	0	0.611111	retained	retained	TRUE	No record	No record	No record	No record	No record	-1	-1	-1	-1	-1	SEPTLIPPOS_06-21-2	203.17915:13805 204.1825:4700 205.18586:2065	50.01603:15 51.02336:31 53.04349:20 55.05674:51 57.07015:10 58.06514:10 65.04178:56 66.05206:10 67.05509:107 69.07446:31 77.03834:143 78.0452:15 79.05608:128 81.07066:117 90.77715:10 91.05441:261 92.05934:5 93.0725:56 95.08793:61 101.11321:5 103.05145:41 104.05986:20 105.06885:194 106.07833:10 107.08389:36 109.10332:36 115.05061:87 116.06426:36 117.06862:102 118.07423:10 119.08261:266 121.1029:20…	1.12e-05	6.35e-05	0.00203872	0.00195723	1.02e-05	0.00502033	0.0043894	0.00190998	0.000983313	6.82e-06	4.66e-05	0.00939914	0.00582639	9.26e-06	0.00641316	3.75e-05	1.64e-05	0.00767079	0.00198277	0.00410318	0.00230268	0.00666319	0.0045668	0.00714311	0.00884002	0.00958725	0.000883782	0.0022174
365	2.15	203.178	Unknown	0	0.680556	retained	retained	TRUE	No record	No record	No record	No record	No record	-1	-1	-1	-1	-1	SEPTLIPPOS_06-21-2	203.17714:24336 204.18049:6532 205.18385:924	50.01802:41 51.02639:112 53.04246:20 55.05779:102 65.04063:92 67.05624:153 69.06976:51 71.0595:20 74.01935:21 77.03958:424 78.04644:51 79.05608:255 81.07193:82 91.05307:557 91.60212:11 93.06978:72 95.08242:31 102.04937:20 103.05575:164 104.05986:61 105.07319:429 106.07688:20 107.08681:51 109.10184:20 115.05212:255 116.06274:51 117.07014:255 117.53645:21 118.71165:21 119.08569:438 121.10135:20 127…	1.47e-05	3.33e-05	0.0035941	0.00403658	1.63e-05	0.0059417	0.00298133	0.00355887	0.00438055	7.94e-06	3.13e-05	0.00722465	0.00696734	4.53e-06	0.00735035	4.25e-05	1.9e-05	0.00557136	0.00515944	0.00259177	0.00576163	0.00822809	0.00334432	0.00429814	0.00716428	0.00632858	0.00193284	0.00577871
366	1.06	204.036	Unknown	0	0.0138889	retained	retained	FALSE	No record	No record	No record	No record	No record	-1	-1	-1	-1	-1	SEPTLIPPOS_03-02-2	204.03624:6811 205.03959:0 206.04295:1395	0	9.03e-06	0.000845275	6.38e-05	1.37e-05	0.000127647	6.53e-05	5.12e-05	5.24e-05	2.89e-05	6.14e-05	0.000238572	6.95e-05	0.000115472	4.22e-05	5.68e-05	3.25e-05	6.02e-05	2.66e-05	5.47e-05	3.55e-05	5.62e-05	2.23e-05	6.14e-05	0.000126514	7.24e-05	4.98e-05	3.72e-05	8.06e-05
367	1.1	204.074	Unknown	0	0.0555556	dropped	dropped	FALSE	No record	No record	No record	No record	No record	-1	-1	-1	-1	-1	SEPTLIPPOS_24-05-1	204.07433:17643 205.07768:657 206.08104:219	0	4.18e-05	5.77e-05	0.00011224	6.24e-05	0.00116916	6.96e-05	0.000121638	7.65e-05	5.89e-05	3.22e-05	8.34e-05	4.91e-05	0.000118847	0.0017756	9.22e-05	0.000129439	0.00215387	8.57e-05	4.7e-05	0.000357659	0.000123577	0.000129026	9.92e-05	7.77e-05	0.000154977	9.95e-05	4.41e-05	0.000120642
368	3.2	204.086	Unknown	0	0.361111	retained	retained	TRUE	No record	No record	No record	No record	No record	-1	-1	-1	-1	-1	SEPTLIPPOS_03-02-2	204.08665:5436 205.09:1410 206.09336:704	53.05193:3 55.05906:27 57.07359:10 61.0104:7 71.99461:10 76.95074:41 204.08606:7	1.34e-05	0.000674715	9.97e-05	3.26e-05	0.00248123	0.00121525	0.000172684	0.000350411	0.00029784	0.0012983	0.00183905	6.89e-05	0.000374138	0.00252178	0.000486018	3.75e-05	0.00209106	0.000465693	4.49e-05	0.000477292	0.000169839	0.000282496	0.00304067	0.000681098	6.7e-05	0.00182242	0.000935139	0.000120642
369	4.61	204.086	Unknown	0	0.180556	dropped	dropped	TRUE	No record	No record	No record	No record	No record	-1	-1	-1	-1	-1	SEPTLIPPOS_03-02-2	204.08867:7286 205.09202:1685 206.09538:1684	55.05697:66 57.07359:26 59.99585:15 61.0115:5 71.99101:20 72.08327:10 76.95074:72 85.08378:5 91.96227:5 148.03833:5 202.0704:5	1.63e-05	0.00090429	9.78e-05	1.68e-05	0.000959822	0.000373692	5.71e-05	4.57e-05	0.000129865	0.000299135	0.00107834	5.45e-05	0.000224194	0.000460075	3.67e-05	2.53e-05	0.000919419	3.81e-05	4.46e-05	8.95e-05	0.000105833	0.000124539	0.00073082	9.92e-05	7.24e-05	0.000185123	2.56e-05	9.78e-05
370	2	204.086	Unknown	0	0.166667	retained	retained	TRUE	No record	No record	No record	No record	No record	-1	-1	-1	-1	-1	SEPTLIPPOS_03-02-2	204.08867:10622 205.09202:3600 206.09538:3060	55.05487:61 57.07359:41 59.99257:20 76.95446:102 88.02148:20	1.41e-05	0.00131827	2.41e-05	1.61e-05	0.000822154	0.000123275	2.37e-05	1.85e-05	6.89e-05	0.000139769	0.00129589	2e-05	0.000107275	0.000486198	3.3e-05	2.07e-05	0.000624177	3.31e-05	1.48e-05	2.5e-05	4.06e-05	2.13e-05	0.00104684	2.49e-05	1.69e-05	0.000104655	2.85e-05	1.6e-05
371	1.04	204.122	Unknown	0	0.930556	dropped	dropped	TRUE	No record	No record	No record	No record	No record	-1	-1	-1	-1	-1	SEPTLIPPOS_06-21-2	204.12192:4220 205.12527:343 206.12863:447	55.05779:20 57.04136:20 58.06944:31 85.02871:92 144.04756:10	0.000269924	0.000715043	0.00062319	0.000632156	0.00124735	0.00235623	0.000920157	0.00073527	0.00128999	0.00309249	0.000583358	0.00144299	0.00174283	0.000601137	0.00182229	0.000588595	0.00069633	0.00267301	0.000828795	0.00133518	0.00228012	0.00135881	0.00119599	0.00197868	0.00117439	0.00178728	0.00109822	0.00261564
372	1.09	204.158	Unknown	0	0.0277778	dropped	dropped	FALSE	No record	No record	No record	No record	No record	-1	-1	-1	-1	-1	SEPTLIPPOS_90-05-2	204.15741:5000 205.16076:1353 206.16412:3248	0	0.000103449	0.000391074	0.000399043	0.000181282	0.000286122	0.000536055	0.000121258	0.00011148	0.000346089	0.000202273	0.000287499	0.000219019	0.00120341	0.000239224	0.000399687	3.69e-05	0.000180739	0.000172767	0.000159012	0.000159097	0.000446145	0.00101937	0.000103587	0.000475652	0.0014669	0.00057351	0.00014305	0.000651748
373	3.28	204.181	Unknown	0	0.0416667	dropped	dropped	FALSE	No record	No record	No record	No record	No record	-1	-1	-1	-1	-1	SEPTLIPPOS_51-10-2	204.17932:4463 205.18267:260 206.18603:130	0	0	1.58e-05	0.00040111	0.000289078	5.11e-06	0.000798498	0.00072641	0.000400082	0.00019627	1.9e-06	3.67e-05	0.00118975	0.00033388	7.35e-06	0.0006042	0	7.94e-06	0.000906271	0.000347873	0.000712218	0.00055071	0.000686901	0.000702536	0.00045341	0.00155776	0.00159169	9.01e-05	0.000611927
374	2.69	204.181	Unknown	0	0.0277778	dropped	dropped	FALSE	No record	No record	No record	No record	No record	-1	-1	-1	-1	-1	SEPTLIPPOS_49-11-1	204.18199:4212 205.18534:4444 206.1887:856	0	0	1.34e-05	0.000683335	0.00067672	0	0.000870256	0.00133498	0.000701301	0.000162741	1.73e-06	1.18e-05	0.00275812	0.00158044	1.13e-05	0.00178956	3.75e-05	4.3e-06	0.0021676	0.000635349	0.00117753	0.000686962	0.00236377	0.00152786	0.00214972	0.00242729	0.00305779	0.000123039	0.000860279
375	2.13	204.182	Unknown	0	0.0555556	dropped	dropped	FALSE	No record	No record	No record	No record	No record	-1	-1	-1	-1	-1	SEPTLIPPOS_16-16-1	204.18199:4769 205.18534:1000 206.1887:90	0	5.91e-06	4.6e-05	0.000994948	0.00112774	8.37e-06	0.00129998	0.000651074	0.0010375	0.00078004	1.02e-05	4.89e-05	0.00178053	0.00153826	3.22e-06	0.0019507	1.41e-05	4.14e-06	0.00137867	0.00147016	0.000708912	0.00153616	0.00268603	0.000573843	0.000777909	0.00155733	0.00121307	0.000521233	0.00178041
376	1.13	204.955	Unknown	0	0.180556	dropped	dropped	TRUE	No record	No record	No record	No record	No record	-1	-1	-1	-1	-1	SEPTLIPPOS_01-37-2	204.95674:7547 205.96009:4256 206.96345:3528	55.05801:10 56.96487:10 58.04602:10 59.07114:10 60.07788:10 61.0865:10 62.94849:10 67.06232:10 70.06731:20 71.997:10 73.08024:10 74.95534:10 82.01175:10 83.05821:10 85.0265:31 85.03822:20 86.03041:51 86.06577:10 88.95099:10 90.97538:82 94.82838:10 98.06252:10 99.09546:10 102.08978:10 106.95004:10 118.061:10 121.04912:10 128.98563:10 130.88596:10 139.05537:10 142.97952:10 151.05927:10 159.11346:10…	0.000175559	0.000244375	0.000441871	0.000280844	0.00024507	0.000557316	0.000879548	0.000412699	0.000255151	0.000315382	0.000215957	0.000393854	0.000152837	0.000327487	0.000458722	0.000230968	0.000242475	0.00026911	0.000322347	0.000785646	0.000323202	0.000430705	0.000408652	0.00021487	0.00031446	0.000972595	0.000299232	0.000268381
377	1.1	205.023	Unknown	0	0.0138889	retained	retained	FALSE	No record	No record	No record	No record	No record	-1	-1	-1	-1	-1	SEPTLIPPOS_57-04-1	205.02289:3488 206.02624:436 207.0296:0	0	9.24e-06	9.9e-05	2.94e-05	1.5e-05	0.000114325	0.000139168	2.09e-05	1.74e-05	1.96e-05	1.41e-05	7.94e-05	3.58e-05	6.12e-05	4.41e-05	4.16e-05	1.94e-05	0.000116355	3.51e-05	3.15e-05	1.78e-05	1.94e-05	2.72e-05	0	2.59e-05	3.81e-05	6.98e-05	6.61e-05	1.23e-05
378	1.12	205.125	Unknown	0	0.0833333	dropped	dropped	FALSE	No record	No record	No record	No record	No record	-1	-1	-1	-1	-1	SEPTLIPPOS_78-39-2	205.1254:7720 206.12875:1192 207.13211:447	0	5.02e-05	0.000272424	8.29e-05	0.000166435	0.000348086	0.000727196	9.39e-05	0.000246757	0.000214916	0.000466897	0.000499381	0.000432325	0.000559278	0.000344023	0.000586278	0.000174856	0.000203745	0.0010602	0.000213968	5.5e-05	0.000876235	0.00038615	0.000420889	0.000963548	0.000189578	0.00045211	0.000399601	0.000737988
379	1.12	205.153	Unknown	0	0.0277778	dropped	dropped	FALSE	No record	No record	No record	No record	No record	-1	-1	-1	-1	-1	SEPTLIPPOS_20-03-1	205.15335:3938 206.1567:152 207.16006:456	0	1.67e-05	0.00047229	0.000113569	5.39e-05	0.000112776	6.38e-05	5.29e-05	6.42e-05	5.23e-05	5.15e-05	0.000582157	3.83e-05	0.000134998	0.00010517	0.000119575	2.8e-05	0.000107748	5.85e-05	0.000120514	2.81e-05	0.000100552	0.000170333	2.66e-05	3.59e-05	6.92e-05	9.49e-05	3.94e-05	0.000131952
380	3.9	205.194	Unknown	0	0.694444	retained	retained	TRUE	No record	No record	No record	No record	No record	-1	-1	-1	-1	-1	SEPTLIPPOS_06-21-2	205.19223:12395 206.19558:4056 207.19894:234	50.02201:10 51.02235:10 53.04143:10 55.05674:51 65.04178:20 67.0574:51 69.06859:31 77.04082:66 79.05733:56 81.07193:46 91.05576:92 93.06297:10 93.07114:72 95.08517:41 103.05431:10 105.07029:31 107.08389:36 109.1048:20 119.08877:20 121.10135:26 121.11222:5 123.11982:15 135.11789:26 149.13368:20	3.77e-06	0	0.00183048	0.00249546	5.89e-06	0.00409837	0.00282969	0.00186809	0.00436459	3.11e-06	1.36e-05	0.00760054	0.00359689	2.42e-06	0.00747336	0	8.61e-06	0.00540512	0.00271949	0.00273133	0.00348181	0.00713036	0.00283178	0.00423917	0.00738486	0.00544457	0.00252398	0.00354648
381	2.75	205.194	Unknown	0	0.166667	retained	retained	TRUE	No record	No record	No record	No record	No record	-1	-1	-1	-1	-1	SEPTLIPPOS_13-08-2	205.1949:3438 206.19825:612 207.20161:0	50.02264:5 51.026:5 53.05029:5 55.05841:26 55.56759:5 57.08039:5 65.04356:15 65.04926:5 67.0569:31 68.05237:5 69.07159:10 69.08332:5 76.02145:5 77.03777:36 78.03838:5 79.05674:26 81.07133:41 82.15016:5 84.01453:5 91.05779:36 91.63792:5 93.07045:20 94.05628:5 95.08585:10 96.09472:5 97.99704:5 103.06071:5 105.07096:20 106.08046:5 107.08163:15 107.10062:5 109.54087:5 115.05128:5 116.06341:10 117.064…	1.19e-05	0.000127214	0.00326087	0.00173098	2.01e-05	0.0179001	0.000652462	0.00329153	0.0112263	4.49e-06	4.7e-05	0.0111193	0.00262885	9.56e-06	0.00823802	2.83e-05	5.2e-05	0.00917291	0.0034744	0.0108077	0.00248253	0.00713835	0.00186648	0.00871417	0.000943354	0.0184342	0.0100344	0.00260322
382	1.13	206.028	Unknown	0	0.0277778	retained	retained	FALSE	No record	No record	No record	No record	No record	-1	-1	-1	-1	-1	SEPTLIPPOS_55-06-1	206.02504:3854 207.02839:213 208.03175:1278	0	4.62e-05	0.000230723	3.78e-05	3.59e-05	0.000122535	6.96e-05	8.79e-05	3.61e-05	2.09e-05	8.26e-05	0.000395699	3.47e-05	3.76e-05	7.19e-05	7.58e-05	0.000248778	8.09e-05	5.33e-05	3.98e-05	4.4e-05	5.83e-05	6.81e-05	6.84e-05	5.2e-05	6.06e-05	0.00010326	4.5e-05	9.12e-05
383	1.16	206.054	Unknown	0	0.0138889	retained	retained	FALSE	No record	No record	No record	No record	No record	-1	-1	-1	-1	-1	SEPTLIPPOS_01-37-2	206.05354:4480 207.05689:0 208.06025:1201	0	0.000104205	0.000119519	5.52e-05	3.47e-05	0.000152588	0.000111463	4.17e-05	5.13e-05	2.83e-05	9.12e-05	6.74e-05	5.62e-05	0.000138373	0.000135966	6.23e-05	0.000141672	0.000117348	3.51e-05	3.31e-05	4.52e-05	8.56e-05	7.44e-05	4.41e-05	5.26e-05	4.22e-05	0.00010419	4.5e-05	8.15e-05
384	3.2	206.081	Unknown	0	0.0555556	retained	retained	TRUE	No record	No record	No record	No record	No record	-1	-1	-1	-1	-1	SEPTLIPPOS_45-03-2	206.08054:4061 207.08389:509 208.08725:306	55.05868:31 55.07649:5 57.06997:10 58.07893:5 59.97132:5 61.01101:5 63.00958:5 66.03914:10 71.99151:5 73.68413:5 76.94994:5 78.9502:36 78.96902:5 80.05781:5 81.55894:5 84.04565:5 86.09361:5 89.02186:5 90.04499:5 91.05645:5 93.96047:5 101.03577:5 106.05418:5 112.12051:5 115.06169:5 119.08768:5 122.08707:5 126.12846:5 130.06815:5 136.01556:5 146.08456:5 150.13187:5 162.12534:5 164.11931:5 174.0522:…	1.06e-05	8.14e-05	3.99e-05	2.41e-05	0.000494168	0.000208967	2.87e-05	0	6.58e-05	0.000236805	0.000266361	5.29e-05	7.09e-05	0.000449967	8.54e-05	1.92e-05	0.000309177	3.7e-05	3.57e-05	6.36e-05	4.75e-05	3.37e-05	0.000592409	0.000106109	5.28e-05	0.000240939	0.000188232	1.79e-05
385	1.07	206.117	Unknown	0	0.0416667	dropped	dropped	FALSE	No record	No record	No record	No record	No record	-1	-1	-1	-1	-1	SEPTLIPPOS_20-03-1	206.1169:4733 207.12025:0 208.12361:486	0	2.34e-05	0.000224021	5.88e-05	3.47e-05	0.000163587	0.000202309	5.12e-05	6.02e-05	0.000107621	0.000126388	0.000699559	6.93e-05	9.38e-05	0.000110202	0.000117015	4.88e-05	0.000138534	0.000111065	9.76e-05	3.29e-05	0.000228354	0.000143569	0.000118566	0.000135697	5.61e-05	0.000208845	8.9e-05	0.000144911
386	2.86	206.194	Unknown	0	0.0138889	retained	retained	FALSE	No record	No record	No record	No record	No record	-1	-1	-1	-1	-1	SEPTLIPPOS_33-09-1	206.19432:6114 207.19767:484 208.20103:0	0	1.06e-05	6.35e-05	0.000535503	0.000295067	2.35e-05	0.00300435	0.00177352	0.000589981	0.00178851	4.4e-06	1.67e-05	0.00188014	0.000496842	9.56e-06	0.00126292	0	8.11e-06	0.00125635	0.000572302	0.00161845	0.00040115	0.00127757	0.00128983	0.00137717	0.00317528	0.00289825	0.00170174	0.000363339
387	3.93	206.196	Unknown	0	0.0138889	retained	retained	FALSE	No record	No record	No record	No record	No record	-1	-1	-1	-1	-1	SEPTLIPPOS_34-10-1	206.19635:3617 207.1997:311 208.20306:56	0	1.08e-05	1.13e-05	0.000606686	0.000715647	1.29e-05	0.00118357	0.000914844	0.000569058	0.00116339	3.28e-06	8.87e-06	0.00264308	0.00113061	7.45e-06	0.00246589	1.22e-05	2.14e-05	0.00167853	0.00078348	0.000816768	0.00112635	0.00212661	0.000836503	0.000737978	0.00221169	0.00161634	0.000740732	0.00110274
388	1.07	206.892	Unknown	0	0.0555556	retained	retained	FALSE	No record	No record	No record	No record	No record	-1	-1	-1	-1	-1	SEPTLIPPOS_13-08-2	206.89493:4872 207.89828:0 208.90164:6209	0	9.63e-05	0.000144714	0.000666499	0.000344474	0.000367915	0.00048945	0.000924569	0.000821725	0.00044815	0.000462041	7.95e-05	0.000400519	0.000414879	0.000502301	0.000645162	0.000276019	0.000319769	0.000614212	0.000471734	0.000812287	0.000571201	0.000485627	0.000451902	0.000506057	0.000459842	0.00140052	0.000353325	0.000288409
389	1.08	207.073	Unknown	0	0.0555556	dropped	dropped	FALSE	No record	No record	No record	No record	No record	-1	-1	-1	-1	-1	SEPTLIPPOS_90-05-2	207.07416:4155 208.07751:271 209.08087:0	0	9.26e-05	0.000151912	2.38e-05	2.76e-05	0.000326863	9.28e-05	4.52e-05	3.93e-05	3.93e-05	0.000188114	0.000185211	4e-05	2.19e-05	0.000405981	4.82e-05	7.18e-05	6.92e-05	9.09e-06	4.85e-05	4.52e-05	5.7e-05	2.13e-05	6.6e-05	4.61e-05	2.41e-05	3.54e-05	2.49e-05	4.85e-05
390	1.21	207.107	Unknown	0	0.111111	retained	retained	TRUE	No record	No record	No record	No record	No record	-1	-1	-1	-1	-1	SEPTLIPPOS_06-21-2	207.10753:7516 208.11088:597 209.11424:398	53.04246:5 55.02113:5 56.05206:15 57.03283:5 58.06622:26 58.08773:5 59.07632:41 60.0448:20 60.05684:10 60.97045:5 62.96726:5 66.03484:5 68.05288:46 68.07384:5 72.04819:10 72.05658:10 73.06785:5 76.07865:26 77.04082:10 78.04395:5 80.04694:5 81.07574:5 83.05655:5 84.0462:15 85.02741:5 85.05084:5 86.06145:10 91.06115:15 91.58456:5 93.05616:5 95.04526:5 98.06905:5 102.0508:15 107.06197:5 110.07272:5 …	2.18e-05	0.000213471	0.00110993	0.000469113	6.38e-05	0.00123861	0.000320698	0.000718231	0.000463197	1.99e-05	0.000131703	0.000791516	0.00127581	2.98e-05	0.000857016	4.04e-05	8.09e-05	0.000451404	0.000741077	0.00027811	0.00067133	0.00055803	0.000290508	0.000560947	0.000968386	0.000714911	0.000181978	0.000570456
391	1.07	207.144	Unknown	0	0.277778	dropped	dropped	TRUE	No record	No record	No record	No record	No record	-1	-1	-1	-1	-1	SEPTLIPPOS_63-26-2	207.14659:5775 208.14994:572 209.1533:429	56.05579:6 57.03766:4 58.06999:86 59.07577:51 60.04752:6 60.05737:2 68.05332:16 69.0479:4 72.05579:6 74.05737:4 76.07654:59 80.94898:10 84.04517:8 85.04327:6 86.06429:4 90.05518:18 90.06992:4 91.05323:4 102.05366:6 104.07568:4 110.05039:2 115.05194:6 132.07617:33 132.09727:49 191.08458:4	1.72e-05	0.000198081	0.000700761	0.00114304	0.000204173	0.00023796	0.000195265	0.00121655	0.000112038	2.52e-05	9.25e-05	0.00121463	0.000742008	0.000168474	0.000428	3.69e-05	0.000188518	0.00161661	0.000845002	0.000287408	0.00111009	0.00112202	0.000733127	0.000865691	0.00117738	0.00121539	0.000771687	0.00110809
392	10.75	207.173	Unknown	0	0.0277778	retained	retained	TRUE	No record	No record	No record	No record	No record	-1	-1	-1	-1	-1	SEPTLIPPOS_19-43-1	207.17412:7307 208.17747:1850 209.18083:0	51.02475:15 53.03769:10 55.02045:15 55.05815:51 65.04097:26 67.05772:128 69.07243:26 77.0411:82 79.05634:112 81.07092:87 82.04487:5 85.06541:10 91.05732:138 93.07133:41 95.08811:46 97.0667:10 103.05446:10 105.07043:41 107.08109:15 109.10195:20 115.05371:10 117.06409:10 117.06868:10 119.08574:31 121.09982:20 122.07265:10 123.11201:10 124.08658:15 133.09735:31 135.1162:15 147.11316:10 163.14941:10 …	2.21e-05	2.23e-05	3.71e-05	2.79e-05	2.04e-05	2e-05	3.78e-05	7.95e-05	2.16e-05	0.00063079	3.37e-05	5.47e-05	2.92e-05	2.8e-05	1.66e-05	1.73e-05	3.69e-05	9.4e-05	2.2e-05	3.1e-05	3.55e-05	3.28e-05	3.25e-05	2.35e-05	1.57e-05	5.16e-05	2.95e-05	2.07e-05
393	1.89	208.024	Unknown	0	0.0277778	retained	retained	TRUE	No record	No record	No record	No record	No record	-1	-1	-1	-1	-1	SEPTLIPPOS_11-06-2	208.02539:3539 209.02874:1536 210.0321:649	63.94508:20 77.039:20 79.04168:10 84.00159:10 95.99788:20 96.0048:20 103.04066:20 108.00388:20 109.00817:41 122.00623:10 123.01243:51 135.01027:41 165.97336:31 166.98421:266 167.9908:41	0.000111963	1.18e-05	1.77e-05	8.36e-06	0.000548222	9.15e-05	8.35e-06	1.65e-05	9e-06	0.000132604	1.77e-05	1.89e-05	0.00086206	7.25e-06	7.33e-05	0.000172292	1.64e-05	7.79e-06	2.37e-06	8.26e-06	0	0.000135214	0.0010038	0	3.02e-05	6.05e-06	6.1e-06	0
394	1.44	208.027	Unknown	0	0.0972222	retained	retained	TRUE	No record	No record	No record	No record	No record	-1	-1	-1	-1	-1	SEPTLIPPOS_11-06-2	208.02132:5672 209.02467:2769 210.02803:956	54.03879:18 62.01939:3 63.94846:13 64.03654:8 65.04243:23 68.98832:8 69.98852:5 76.03376:5 77.04025:15 79.05549:8 80.05139:8 81.98775:8 82.02866:26 84.0417:5 91.04296:18 92.05053:5 92.98195:5 94.99227:5 96.00065:13 96.08227:3 100.96349:3 102.03436:8 103.04353:10 108.00388:28 109.00964:43 110.01859:5 122.00935:31 123.01243:54 124.01647:15 124.0888:8 129.98799:5 134.00833:8 135.01355:41 136.01758:2…	0.000116928	0.000434808	2.75e-05	2.62e-05	0.000878648	7.95e-05	9.3e-06	2.67e-05	1.24e-05	0.000161697	4.66e-05	3.47e-05	0.000585796	3.57e-05	0.000101202	0.0002443	0.000117348	7.36e-06	2.06e-05	3.76e-05	1.06e-05	0.00013243	0.000879225	0	3.72e-05	7.07e-05	8.44e-06	2.07e-05
395	1.09	208.099	Unknown	0	0.0138889	retained	retained	FALSE	No record	No record	No record	No record	No record	-1	-1	-1	-1	-1	SEPTLIPPOS_90-05-2	208.0992:3468 209.10255:232 210.10591:4177	0	2.67e-05	0.000164944	0.000142663	7.66e-05	0.000163587	0.000284349	0.000105887	8.96e-05	0.000153418	7.5e-05	0.000107904	0.000140553	0.000192373	0.000135966	0.000172887	4.53e-05	0.000241317	0.000138993	9.55e-05	0.00010517	0.000174909	0.00013243	0.000141562	0.000233643	9.96e-05	0.000167448	0.000107405	0.000213008
396	1.13	208.168	Unknown	0	0.0416667	dropped	dropped	FALSE	No record	No record	No record	No record	No record	-1	-1	-1	-1	-1	SEPTLIPPOS_24-05-1	208.17215:4478 209.1755:418 210.17886:627	0	9.24e-06	0.000230723	0.000101459	0.000177914	0.000531192	0.000810686	0.00013568	0.00021178	0.00071704	1.36e-05	7.18e-05	0.000190261	9.23e-05	0.000450665	4.16e-05	3.89e-05	0.000319935	0.000105219	0.000109076	7.07e-05	9.13e-05	0.000198644	0.00022363	2.59e-05	0.000252673	4.98e-05	0.000295793	6.93e-05
397	1.07	208.889	Unknown	0	0.0138889	retained	retained	FALSE	No record	No record	No record	No record	No record	-1	-1	-1	-1	-1	SEPTLIPPOS_13-08-2	208.88954:3054 209.89289:0 210.89625:917	0	9.21e-05	3.6e-06	0.000463876	0.000247781	0.000152588	0.000394739	0.000579451	0.000508687	0.000380927	0.000296459	3.98e-05	0.000385855	0.000391977	0.000382638	0.000276498	0.000113689	8.72e-05	0.000159128	0.000405758	0.00113269	0.00030757	0.000300751	0.000349158	0.000590331	0.000290327	0.000625605	0.000427586	0.000393264
398	1.23	209.016	Unknown	0	0.208333	dropped	dropped	TRUE	No record	No record	No record	No record	No record	-1	-1	-1	-1	-1	SEPTLIPPOS_45-03-2	209.01505:7069 210.0184:282 211.02176:0	55.05763:10 74.92281:20 76.93633:20 77.03789:10 88.93664:31 89.94321:5 90.92046:10 90.95411:15 100.93931:36 102.94889:46 104.9696:61 116.96372:15 118.98141:10 119.99518:92 134.0096:15 144.99808:10 150.0696:10 163.01085:123 164.06145:5 191.0018:10 209.01013:10	7.72e-05	0.00114749	0.000222412	0.000242791	0.000859081	0.000419222	0.000158072	0.000280776	0.00021835	9.32e-06	0.00124488	0.000305103	0.000486235	0.000521121	0.000505624	6.07e-05	0.00128806	0.00027777	0.000324439	0.000206413	0.000622321	0.000513116	0.000181647	0.000251192	0.000199318	0.000297221	0.000215435	0.000835243
399	1.04	209.088	Unknown	0	0.0277778	retained	retained	TRUE	No record	No record	No record	No record	No record	-1	-1	-1	-1	-1	SEPTLIPPOS_13-08-2	209.08952:11480 210.09287:5458 211.09623:13934	56.28226:21 58.06793:551 58.9555:174 59.07479:153 59.95032:20 66.00109:21 80.94682:61 82.94405:72 90.97967:10 116.98225:21 117.99208:613 118.62775:31 118.99857:756 119.20191:11 129.06262:21 133.01337:21 134.02139:1625 134.31735:11 135.99619:31 137.00882:41 152.03053:123 194.06216:102 209.09695:61	4.62e-05	0.000421482	0.000796313	0.000123766	0.000189922	0.000225719	0.00217839	0.000521783	5.45e-05	9.39e-05	0.000350763	7.77e-05	0.000122463	0.000131739	0.000280866	6.31e-05	0.000155416	0.000268461	0.000171426	0.00105074	0.000420584	0.000132584	0.000105275	0.000217931	0.000119504	0.000208845	0.000123351	0.000556318
400	1.39	209.153	Unknown	0	0.0138889	retained	retained	FALSE	No record	No record	No record	No record	No record	-1	-1	-1	-1	-1	SEPTLIPPOS_01-37-2	209.15323:4199 210.15658:287 211.15994:574	0	9.77e-05	0.000330012	9.42e-05	6.4e-05	4.01e-05	0.00025149	6.47e-05	7.63e-05	0.000108603	2.22e-05	0.00026917	0.000120746	0.000130418	3.88e-05	0.000185838	6.64e-05	5.16e-05	0.000206108	6.99e-05	4.88e-05	0.000101397	0.000204059	0.000145149	9.14e-05	6.3e-05	0.000143261	0.000184792	0.000147032
401	1.11	210.089	Unknown	0	0.0833333	dropped	dropped	TRUE	No record	No record	No record	No record	No record	-1	-1	-1	-1	-1	SEPTLIPPOS_11-06-2	210.08681:6406 211.09016:0 212.09352:14041	56.0231:20 58.06578:102 67.04303:20 68.05586:20 77.03777:20 79.058:31 81.05989:20 82.06702:102 83.07523:153 91.05643:20 98.09209:113 102.96329:20 106.06882:51 107.07433:20 116.10295:20 118.06416:31 120.08202:61 121.08647:92 122.09512:31 131.98969:20 150.09605:41 162.05228:51 164.06934:20	2.67e-05	0.000113934	0.000223003	5.49e-05	0.000992315	6.96e-05	0.000952227	6.34e-05	6.72e-05	3e-05	0.000207236	2.72e-05	7.09e-05	0.000737273	6.01e-05	4.07e-05	0.00101907	3.51e-05	4.84e-05	0.000741145	9.7e-05	8.31e-05	4.41e-05	5.26e-05	4.04e-05	0.000139075	3.42e-05	6.31e-05
402	1.16	210.116	Unknown	0	0.0694445	dropped	dropped	TRUE	No record	No record	No record	No record	No record	-1	-1	-1	-1	-1	SEPTLIPPOS_01-37-2	210.11179:12831 211.11514:1164 212.1185:6978	51.02357:20 53.04165:31 58.06646:20 65.0432:31 67.04036:31 75.30527:10 77.04116:194 78.03307:51 79.05643:133 80.04604:10 81.05577:20 91.05484:41 92.05029:41 93.06068:31 94.06289:31 104.05315:20 105.06066:21 106.06575:464 107.07124:51 117.05544:21 118.0656:20 120.08192:443 120.71233:42 121.0895:1049 121.58553:21 122.09505:71 131.07175:10 132.08376:31 134.09167:20 150.09097:245 176.0685:10 210.1173…	0.000298474	0.000125725	5.67e-05	3.48e-05	0.000490295	0.000158067	0.000174202	5.11e-05	8.96e-05	5.16e-05	0.000105835	6.63e-05	7.33e-05	0.000366529	8.03e-05	0.000500613	0.000427352	8.66e-05	4.69e-05	9.3e-05	0.000136674	8.8e-05	6.16e-05	6.92e-05	3.63e-05	0.000132098	5.78e-05	0.000137843
403	1.13	210.184	Unknown	0	0.111111	dropped	dropped	TRUE	No record	No record	No record	No record	No record	-1	-1	-1	-1	-1	SEPTLIPPOS_12-13-2	210.18298:8274 211.18633:1530 212.18969:3468	55.05318:20 56.05269:72 57.07079:20 57.8895:20 58.06685:164 65.03787:10 67.05459:31 70.06412:31 70.07003:31 71.07801:61 72.08121:61 77.039:20 79.05172:31 81.05608:20 81.06879:31 82.06319:10 84.07923:51 91.05643:31 128.14536:476 128.3084:11 210.15564:31	2.74e-06	3.8e-05	1.89e-05	1.73e-05	0	0.00177702	3.26e-05	1.44e-05	0.00104965	6.91e-06	2.25e-05	1.5e-05	7.23e-06	0.000110202	3.1e-05	0	0.000103942	2.62e-05	1.51e-05	1.78e-05	3.06e-05	1.11e-05	2.05e-05	2.59e-05	4.04e-05	9.91e-05	1.53e-05	3.04e-05
404	1.03	211.087	Unknown	0	0.0138889	retained	retained	TRUE	No record	No record	No record	No record	No record	-1	-1	-1	-1	-1	SEPTLIPPOS_13-08-2	211.08647:5568 212.08982:1928 213.09318:1103	56.05375:10 58.06793:357 59.07479:123 60.95126:92 82.94662:20 90.96217:20 119.99076:413 120.9964:422 121.17814:11 124.05421:21 135.02339:31 135.6096:21 136.01758:1059 136.5713:11 137.99203:20 138.99376:10 154.02647:82 169.11423:10 196.06523:61 211.08983:51	8.58e-06	4.89e-05	0.000286803	4.12e-05	0.000127647	6.57e-05	0.00105651	0.000234779	4.96e-05	2.02e-05	3.59e-05	5.37e-05	4.63e-05	7.11e-05	4.97e-05	1.85e-05	0.000116521	7.34e-05	8.59e-05	0.00174098	5.62e-05	4.04e-05	5.02e-05	5.39e-05	3.05e-05	4.98e-05	3.94e-05	8.15e-05
405	1.09	211.142	Unknown	0	0.0138889	retained	retained	FALSE	No record	No record	No record	No record	No record	-1	-1	-1	-1	-1	SEPTLIPPOS_01-37-2	211.14227:3953 212.14562:23383 213.14898:1439	0	9.2e-05	0.000113562	3.19e-05	9.62e-05	4.09e-05	0.000348135	3.26e-05	0.000106529	0.000291297	8.55e-05	0.00015757	5.75e-05	0.000164891	0.000119763	0.00011325	3.59e-05	0.000173126	6.93e-05	0.000230288	3e-05	0.000329539	8.82e-05	0.000143461	9.55e-05	7.24e-05	0.000195821	0.00013023	0.000209709
406	1.42	211.179	Unknown	0	0.0833333	retained	retained	TRUE	No record	No record	No record	No record	No record	-1	-1	-1	-1	-1	SEPTLIPPOS_16-16-1	211.17764:4386 212.18099:695 213.18435:32	50.0234:20 51.02172:20 55.05711:41 68.05436:20 69.07125:82 71.991:31 77.0411:51 79.05383:41 83.09411:20 86.10098:92 112.07377:41 152.06281:31 166.03067:92 211.17484:10	1.46e-05	0.000554156	0.000470226	0.000437298	0.000113085	8.03e-05	0.000635703	0.000459016	0.000717285	1.68e-05	0.00070197	0.0008437	6.51e-05	0.000347332	0.000105419	1.63e-05	0.0005591	0.000879858	0.000561562	0.000560353	0.00116944	9.89e-05	0.000102954	0.000733068	7.91e-05	0.00150041	0.000471361	0.00113785
407	1.11	212.064	Unknown	0	0.0694445	dropped	dropped	TRUE	No record	No record	No record	No record	No record	-1	-1	-1	-1	-1	SEPTLIPPOS_58-01-1	212.05331:11236 213.05666:0 214.06002:49689	54.03771:20 56.05368:31 58.03127:21 58.06784:248 59.07577:20 60.08362:61 67.04745:31 68.05215:61 70.06507:20 72.08455:20 80.05103:31 82.06664:72 83.06068:31 84.08012:20 88.07559:184 95.06189:20 99.06696:20 109.07818:82 111.0567:112 114.08949:51 118.06635:20 123.0929:31 125.07729:20 131.69362:31 132.10216:596 132.69012:11 133.71651:11 135.05344:31 138.10033:10 154.05135:20 212.05254:20 212.1286:61	1.78e-05	0.000461569	0.000237772	0.000115656	0.000163587	0.000424162	0.000123535	0.000164505	0.000214916	3.44e-05	0.00026444	0.000225875	0.000263247	0.000126305	0.000695293	1.51e-05	0.000220297	0.000212604	0.000191232	0.000112401	0.000273559	0.000329527	0.000123419	0.000286697	0.00015803	0.000265126	0.000157589	0.000296656
408	1.1	212.096	Unknown	0	0.0972222	dropped	dropped	TRUE	No record	No record	No record	No record	No record	-1	-1	-1	-1	-1	SEPTLIPPOS_11-06-2	212.09877:3084 213.10212:1230 214.10548:2709	56.05163:20 58.06685:164 59.05526:20 60.08374:31 68.05003:20 70.06648:123 71.07801:20 78.994:31 80.97095:20 82.06446:20 84.08311:72 85.09057:133 93.01054:20 94.98952:164 95.00603:20 100.11282:82 102.08712:20 106.99255:20 107.07579:10 109.00375:153 109.07745:31 112.99979:204 116.10752:20 121.00882:31 123.09072:10 127.01809:20 135.01518:31 153.0295:72 160.06912:10 180.07288:20 212.12886:31 212.1576…	2.79e-05	0.00140925	0.000191251	0.000104927	0.000477805	0.00135388	0.00043911	0.000169616	0.00017926	3.99e-05	0.000750361	0.000147029	0.00102165	0.000479908	0.000712028	8.49e-05	0.00594469	0.000454868	0.000245492	8.86e-05	0.000921441	0.000846559	0.000420467	0.00137533	0.000105547	0.00027722	0.000453382	0.00103134
409	1.16	212.152	Unknown	0	0.152778	dropped	dropped	TRUE	No record	No record	No record	No record	No record	-1	-1	-1	-1	-1	SEPTLIPPOS_01-37-2	212.13828:49216 213.14163:20885 214.14499:648	53.04165:41 54.03631:41 55.05592:61 56.05335:92 58.06754:51 59.07657:10 60.08445:143 65.03864:51 66.03628:51 67.04498:414 68.05318:681 68.12539:11 80.04983:174 81.04815:143 82.06544:225 83.06078:123 84.04659:20 86.0566:10 93.0457:31 94.05742:61 95.05946:41 96.07098:153 97.0781:72 98.05413:20 99.05331:41 107.06248:82 108.06681:51 109.0773:1341 109.91927:20 111.05585:258 121.07708:10 122.09505:31 1…	0.00114488	0.000285456	8.15e-05	4.13e-05	0.000138026	0.00015592	0.000835713	5.86e-05	5.45e-05	4.36e-05	0.000132294	3.98e-05	8.61e-05	0.000239325	4.65e-05	0.000657833	0.000247772	5.24e-05	6.19e-05	5.95e-05	4.99e-05	5.29e-05	4.94e-05	3.59e-05	2.12e-05	0.000199077	3.94e-05	5.47e-05
410	1.05	213.121	Unknown	0	0.652778	dropped	dropped	TRUE	No record	No record	No record	No record	No record	-1	-1	-1	-1	-1	SEPTLIPPOS_06-21-2	213.12111:8330 214.12446:2613 215.12782:449	51.0284:20 52.03973:20 53.04966:21 58.06837:262 59.07523:164 67.0574:20 76.07742:236 78.03647:133 78.04893:20 79.04227:41 80.95377:20 94.06382:184 138.01793:20 138.05441:245	1.86e-05	0.000992975	0.00123023	0.0017178	0.00053398	0.001049	0.000760982	0.00181147	0.000209191	5.77e-05	0.000802003	0.00230849	0.00111926	0.000220404	0.00265122	4.07e-05	0.000446386	0.00121749	0.0149283	0.00158374	0.00285953	0.00577791	0.00228626	0.000930695	0.00122707	0.00256164	0.00206485	0.00307111
411	1.2	213.166	Unknown	0	0.0555556	dropped	dropped	TRUE	No record	No record	No record	No record	No record	-1	-1	-1	-1	-1	SEPTLIPPOS_68-39-1	213.15837:4445 214.16172:1032 215.16508:1412	51.02995:4 55.05618:20 60.05728:8 68.04857:4 70.03071:6 70.06615:27 77.03981:6 83.08629:10 88.07944:45 92.04988:4 94.06381:8 114.05464:4 131.05757:4 145.07013:2 213.11421:14	2.71e-05	4.89e-05	7.13e-05	5.2e-05	0.000255294	0.00056784	0.000153707	4.94e-05	0.000209355	6e-05	0.000135102	5.33e-05	0.000171882	0.00177209	0.000158128	8.62e-05	0.00123181	0.000104137	6.3e-05	9.38e-05	0.000140688	0.000170178	0.000241774	0.000184874	0.000451991	0.000132098	4.6e-05	9.71e-05
412	1.09	214	Unknown	0	0.0277778	dropped	dropped	FALSE	No record	No record	No record	No record	No record	-1	-1	-1	-1	-1	SEPTLIPPOS_01-37-2	213.99892:5115 215.00227:0 216.00563:0	0	0.000118997	5.77e-05	8.7e-05	9.63e-05	3.81e-05	0.000178255	6.51e-05	7.84e-05	0.000134445	8.84e-05	3.98e-05	9.58e-05	0.000161757	2.1e-05	0.000122888	0.000235926	6.62e-06	2.51e-05	8.65e-05	9.42e-05	0.000219693	0.000236084	8.19e-05	4.77e-05	4.27e-05	0.000139075	0.000111626	0.00018379
413	1.16	214.044	Unknown	0	0.0972222	dropped	dropped	TRUE	No record	No record	No record	No record	No record	-1	-1	-1	-1	-1	SEPTLIPPOS_20-03-1	214.04689:21769 215.05024:1401 216.0536:1200	51.0308:5 54.05098:5 56.05453:5 57.05878:5 58.06442:5 59.9708:5 63.00569:15 64.98293:5 67.04501:10 68.05785:5 70.06259:5 73.01265:10 74.016:5 77.03614:10 78.04921:5 79.99038:10 80.05478:5 81.05694:5 82.06917:46 82.08324:5 83.97141:5 84.68177:5 86.06037:5 88.07826:5 90.99133:5 93.00735:5 94.06128:5 95.06334:5 97.00134:5 99.07408:10 100.07701:5 102.94128:5 104.10609:5 107.05625:5 109.00319:10 110.0…	1.91e-05	0.00380177	6.38e-05	3.47e-05	8.18e-05	7.97e-05	6.77e-05	2.56e-05	4.96e-05	3.96e-05	0.00321779	0.000103987	4.63e-05	9.9e-05	5.32e-05	4.87e-05	0.000103942	6.95e-05	8.19e-05	0.000104963	8.62e-05	3.4e-05	9.87e-05	7.39e-05	4.97e-05	7.21e-05	7.88e-05	5.58e-05
414	1.13	214.106	Unknown	0	0.0416667	dropped	dropped	FALSE	No record	No record	No record	No record	No record	-1	-1	-1	-1	-1	SEPTLIPPOS_20-03-1	214.10472:5160 215.10807:729 216.11143:972	0	5.16e-05	0.000288434	6.23e-05	9.88e-05	0.000286122	0.000143249	5.84e-05	5.41e-05	4.48e-05	2.91e-05	0.000762749	8.34e-05	0.000183212	0.000297496	0.000184332	8.41e-05	0.000254392	9.96e-05	0.000130557	5.64e-05	0.000178923	0.000169559	0.00016941	0.000212829	8.42e-05	0.000198147	0.000160091	0.000144676
415	1.09	214.135	Unknown	0	0.0833333	dropped	dropped	FALSE	No record	No record	No record	No record	No record	-1	-1	-1	-1	-1	SEPTLIPPOS_58-01-1	214.13452:7800 215.13787:404 216.14123:404	0	2.71e-05	0.00089675	0.000292267	0.000575162	0.000207117	0.000474417	0.000229802	0.000632305	0.00017926	0.000134503	0.000556669	0.000915881	0.000369317	0.000126405	0.00110584	5.54e-05	0.000598036	0.000461146	0.000605961	0.000208479	0.00113332	0.00197082	0.000865617	0.000290779	0.000435563	0.00125121	0.000990874	0.00115222
416	1.17	214.189	Unknown	0	0.0138889	retained	retained	FALSE	No record	No record	No record	No record	No record	-1	-1	-1	-1	-1	SEPTLIPPOS_90-05-2	214.18892:6289 215.19227:183 216.19563:366	0	9.56e-06	9.89e-05	2.78e-05	1.73e-05	0.000103636	5.93e-05	7.06e-05	1.8e-05	0.000127085	1.68e-05	6.33e-05	6.93e-05	0.000128248	0.000369152	2.08e-05	2.04e-05	0.000296267	4.59e-05	3.24e-05	2.19e-05	2.49e-05	6.39e-05	3.04e-05	3.59e-05	3.39e-05	4.98e-05	3.94e-05	7.28e-05
417	1.54	214.917	Unknown	0	0.0138889	retained	retained	FALSE	No record	No record	No record	No record	No record	-1	-1	-1	-1	-1	SEPTLIPPOS_01-37-2	214.91676:5039 215.92011:642 216.92347:0	0	0.000117229	1.7e-05	1.77e-05	6.36e-05	1.64e-05	3.16e-05	6.83e-06	1.65e-05	2.4e-05	0.000947823	1.18e-05	3.41e-05	5.16e-05	4.43e-06	2.15e-05	0.000185551	1.49e-05	1.82e-05	7.53e-06	1.2e-05	7.18e-05	2.23e-05	2.09e-05	3.53e-05	1.4e-05	4.88e-05	1.13e-05	5.96e-05
418	1.19	214.917	Unknown	0	0.0555556	dropped	dropped	FALSE	No record	No record	No record	No record	No record	-1	-1	-1	-1	-1	SEPTLIPPOS_01-37-2	214.9147:7257 215.91805:411 216.92141:0	0	0.000168821	3.3e-05	1.77e-05	6.94e-05	0	2.45e-05	6.83e-06	1.65e-05	2.09e-05	0.00137283	1.18e-05	3.41e-05	6.58e-05	1.94e-05	6.33e-06	0.000291013	2e-05	3.46e-05	7.81e-06	1.98e-05	7.18e-05	1.1e-05	2.51e-05	2.2e-05	2.41e-05	4.98e-05	1.88e-05	6.03e-05
419	1.15	215.088	Unknown	0	0.0555556	retained	retained	FALSE	No record	No record	No record	No record	No record	-1	-1	-1	-1	-1	SEPTLIPPOS_01-37-2	215.08856:7267 216.09191:794 217.09527:1190	0	0.000169053	0.000439602	2.94e-05	2.99e-05	9.57e-05	0.000131436	3.87e-05	5.16e-05	3.79e-05	5.43e-05	0.000215661	7.16e-05	6.12e-05	2.1e-05	0.000103913	0.000382854	6.04e-05	5.24e-05	4.69e-05	5.33e-05	7.77e-05	0.000121136	9.09e-05	6.92e-05	3.02e-05	0.000206985	4.5e-05	6.17e-05
420	1.69	215.141	Unknown	0	0.0138889	retained	retained	TRUE	No record	No record	No record	No record	No record	-1	-1	-1	-1	-1	SEPTLIPPOS_85-25-2	215.14087:4109 216.14422:608 217.14758:4659	65.0454:31 67.06568:20 77.03837:10 91.05555:51 105.07127:31 115.05298:92 116.06815:20 117.0664:20 119.08187:10 127.05313:51 128.0607:102 129.06905:82 130.07652:31 141.06659:51 142.07263:31 143.08733:20 145.09694:31 152.05983:31 153.07285:20 155.08258:31 156.09502:20 157.06474:10 158.07118:31 159.07907:31 159.11111:10 165.06482:20 167.08221:20 169.099:20 171.07619:10 173.09087:20 182.10851:31 197.…	3.98e-05	0.000176734	0.000119772	0.000117278	7.34e-05	0.000173101	0.000109303	0.000155561	7.87e-05	3.63e-05	8.25e-05	0.000115985	0.000540234	3.62e-05	0.000172585	5.17e-05	2.71e-05	0.00012189	0.00010796	0.000101244	0.000123366	0.000186268	0.000110127	0.000113863	0.000160065	0.000226055	5.68e-05	9.68e-05
421	1.15	215.155	Unknown	0	0.208333	dropped	dropped	TRUE	No record	No record	No record	No record	No record	-1	-1	-1	-1	-1	SEPTLIPPOS_33-09-1	215.15567:3282 216.15902:595 217.16238:476	51.02435:1 55.05667:3 57.07327:6 59.99219:4 61.01221:7 62.98839:1 65.04046:1 69.04842:2 70.07031:2 77.07891:2 79.05322:2 84.08333:3 96.07826:2 99.09298:2 100.07623:2 103.03503:49 108.02742:2 115.03313:3 128.07019:2 130.05229:2 134.33687:1 140.07077:4 142.06085:1 143.06369:2 155.15649:1 159.09341:40 215.15492:32	9.31e-05	0.000341554	0.000248848	0.000215717	0.000823364	0.000751451	0.000225817	0.000101258	0.000654888	0.000350243	0.000751423	0.000418993	0.000576394	0.000358082	0.000321828	0.000116619	0.000271605	0.000398361	0.000389439	0.000276664	0.000281798	0.000297348	0.000692436	0.000439535	0.000283203	0.00113865	0.000176506	0.000422246
422	1.16	215.955	Unknown	0	0.0138889	retained	retained	FALSE	No record	No record	No record	No record	No record	-1	-1	-1	-1	-1	SEPTLIPPOS_01-37-2	215.9548:3274 216.95815:0 217.96151:0	0	7.62e-05	3.8e-05	5.89e-05	3.32e-05	3.59e-05	2.23e-05	7.69e-05	1.92e-05	1.96e-05	1.41e-05	6.33e-05	6.86e-06	0	7.55e-06	3.07e-05	3.86e-05	2.7e-05	7.97e-05	3.24e-05	6.34e-05	2.2e-05	1.36e-05	6.84e-05	2.31e-05	2.12e-05	5.16e-05	2.2e-05	3.04e-05
423	1.16	216.011	Unknown	0	0.0138889	retained	retained	FALSE	No record	No record	No record	No record	No record	-1	-1	-1	-1	-1	SEPTLIPPOS_01-37-2	216.01082:4263 217.01417:397 218.01753:1191	0	9.92e-05	4.27e-05	7.53e-06	1.16e-05	0	4.51e-06	6.83e-06	1.8e-05	2.24e-05	2.3e-05	3.59e-05	3.81e-05	4.39e-05	5.23e-06	9.94e-06	4.07e-05	2.91e-05	1.26e-05	2.2e-05	7.85e-06	1.94e-05	1.11e-05	2.03e-05	0	2.24e-05	1.44e-05	1.03e-05	2.62e-05
424	1.08	216.062	Unknown	0	0.0833333	dropped	dropped	TRUE	No record	No record	No record	No record	No record	-1	-1	-1	-1	-1	SEPTLIPPOS_45-03-2	216.06114:5121 217.06449:519 218.06785:173	53.00636:10 58.06495:31 59.06635:10 62.01627:10 65.04035:10 67.04091:10 68.98146:10 70.06311:10 71.06866:10 73.00834:10 77.0478:10 79.05685:20 80.97612:31 82.05432:10 84.07801:10 85.99932:10 88.0006:10 90.03561:20 91.05511:31 93.07045:10 95.05968:10 95.76841:10 97.07133:10 98.98745:10 100.06899:10 102.94173:10 106.06145:10 109.067:10 110.08213:10 111.09006:10 114.06903:10 118.06242:10 118.38934:1…	3.61e-05	0.00125129	2.78e-05	3.32e-05	0.000162812	9.28e-05	3.26e-05	2.54e-05	1.88e-05	3.62e-05	0.000959111	3.47e-05	5.5e-05	0.000184073	3.1e-05	5.38e-05	0.000216821	4.89e-05	5.47e-05	3.76e-05	5.83e-05	7.94e-05	6.6e-05	2.59e-05	2.41e-05	9.95e-05	6.94e-05	8.06e-05
425	1.1	216.172	Unknown	0	0.0416667	dropped	dropped	FALSE	No record	No record	No record	No record	No record	-1	-1	-1	-1	-1	SEPTLIPPOS_57-04-1	216.16986:3904 217.17321:218 218.17657:3706	0	2.87e-05	8.54e-05	5.52e-05	2.99e-05	0.000241507	0.000175249	3.53e-05	2.2e-05	3.93e-05	2.06e-05	0.000132294	0.000114271	0.000192131	0.000365057	4.16e-05	3.88e-05	0.000422387	8.68e-05	6.25e-05	1.88e-05	7.48e-05	7.43e-05	0.000125528	5.18e-05	4.48e-05	0.000265126	1.55e-05	6.03e-05
426	1.08	216.921	Unknown	0	0.777778	dropped	dropped	TRUE	No record	No record	No record	No record	No record	-1	-1	-1	-1	-1	SEPTLIPPOS_49-11-1	216.92088:4866 217.92423:887 218.92759:5764	58.06492:5 80.94814:225 88.02042:5 90.9756:26 187.11987:5 201.06671:15 202.08281:10	0.00025903	0.000239286	0.000814238	0.000465643	0.000732567	0.000991585	0.00234024	0.000819489	0.000842479	0.000542582	0.000437382	0.000799896	0.00119811	0.000692173	0.000698145	0.000395843	0.000930012	0.000667877	0.00064826	0.00234211	0.000748499	0.00085706	0.000711779	0.000744112	0.000545217	0.00219924	0.000661449	0.000812947
427	10.88	217.016	Unknown	0	0.0972222	retained	retained	TRUE	No record	No record	No record	No record	No record	-1	-1	-1	-1	-1	SEPTLIPPOS_06-21-2	217.01714:7959 218.02049:576 219.02385:96	55.05674:20 58.06944:10 67.05509:10 69.02753:10 73.03165:10 83.06169:10 84.11352:10 99.04301:10 111.04193:10 115.05818:10 127.07789:10 130.97577:10 142.06374:10 145.06929:10 151.05504:10 155.06648:10 170.08611:10 175.08374:10 199.06268:10 201.07332:31 202.06737:20 202.09346:10	0.000152951	0.000466534	0.00117535	0.000465994	0.000540796	0.000666847	0.000749751	0.000925419	0.000353613	0.000311481	0.000370423	0.000301104	0.00104166	0.000133752	0.000333876	0.000245985	0.000176767	0.000466559	0.000372282	0.000371089	0.000478254	0.000775248	0.000428273	0.00038648	0.000309808	0.000995852	0.00032581	0.00110563
428	11.4	217.016	Unknown	0	0.138889	retained	retained	TRUE	No record	No record	No record	No record	No record	-1	-1	-1	-1	-1	SEPTLIPPOS_06-21-2	217.01505:7051 218.0184:512 219.02176:73	55.05988:20 66.04173:10 67.05509:10 77.03587:20 81.07066:10 83.05269:10 86.07061:10 91.05172:10 95.08517:10 105.06595:10 107.05322:10 111.04342:31 113.05765:10 127.05561:10 128.0712:10 131.0598:10 135.06538:10 138.17551:10 147.10645:10 152.05775:10 155.23352:10 159.04324:10 161.13112:10 174.08215:10 176.09009:10 187.36366:10 199.04475:10 201.06129:20 202.07539:41 217.0976:10	0.000101401	0.00084024	0.00104129	0.000674919	0.00113569	0.000866149	0.00162177	0.000483612	0.0005139	0.000162388	0.000449651	0.00104173	0.000816016	0.000567717	0.00041294	0.000237927	0.000505143	0.000557489	0.000523178	0.000648579	0.000951438	0.000565456	0.000546417	0.000713989	0.000515959	0.00193217	0.000648961	0.000715839
429	4.08	217.016	Unknown	0	0.75	dropped	dropped	TRUE	No record	No record	No record	No record	No record	-1	-1	-1	-1	-1	SEPTLIPPOS_01-37-2	217.01614:26483 218.01949:3653 219.02285:228	55.05697:20 57.08852:10 64.02036:10 65.03751:10 67.06348:10 69.00555:10 75.02991:10 83.04792:10 84.08024:10 88.93501:10 93.06203:10 95.06635:10 104.04884:10 107.0508:10 111.04544:31 113.06119:10 115.05267:10 117.06766:10 119.05546:10 128.05905:31 129.0674:10 130.9118:10 141.05672:10 142.08127:10 144.07199:10 145.09041:10 147.11574:10 151.05058:10 152.07243:10 156.09377:10 159.07608:10 160.0961:10…	0.000616069	0.000876721	0.0013808	0.00110327	0.000866265	0.00395705	0.00133639	0.00117092	0.00152429	0.000224546	0.000305532	0.00207268	0.00227809	0.000306654	0.00142225	0.000735596	0.000762183	0.00166121	0.00123754	0.00126265	0.00175009	0.00158133	0.00217596	0.00133846	0.00144093	0.00220055	0.0014621	0.00149754
430	3.29	217.016	Unknown	0	0.625	dropped	dropped	TRUE	No record	No record	No record	No record	No record	-1	-1	-1	-1	-1	SEPTLIPPOS_21-31-2	217.01578:4846 218.01913:772 219.02249:64	55.05688:20 55.06527:10 61.97549:10 65.03616:10 69.03813:10 83.04746:10 84.07977:10 95.04782:10 103.05405:10 104.05959:10 109.03666:10 111.04159:10 113.05579:10 115.05477:10 119.08372:10 127.04556:10 128.0611:10 129.0903:10 131.08348:10 142.07486:10 149.02953:10 150.04797:10 151.05775:10 156.09216:10 161.03529:10 162.0975:10 188.06648:10 189.08611:10 200.06042:20 201.05998:10 202.07004:31 202.710…	0.000258518	0.000473981	0.00105103	0.000643338	0.000849225	0.00115347	0.00159191	0.000964828	0.000912001	0.000103683	0.000435609	0.000922868	0.00148417	0.000252509	0.00134228	0.000537826	0.000495378	0.0010156	0.00094461	0.00105858	0.00155222	0.00113649	0.00100171	0.00115781	0.000757601	0.00181914	0.00106544	0.00145235
431	5.05	217.016	Unknown	0	0.805556	dropped	dropped	TRUE	No record	No record	No record	No record	No record	-1	-1	-1	-1	-1	SEPTLIPPOS_03-02-2	217.01614:13940 218.01949:971 219.02285:176	55.01508:10 63.02467:10 67.05076:10 69.97518:10 71.02412:10 73.03197:10 77.03621:10 80.95159:10 83.05435:20 84.26285:10 85.54926:10 89.03754:10 93.04842:10 105.03751:10 108.06535:10 113.05969:10 122.02798:10 127.07373:10 130.89726:10 137.50166:10 141.07013:10 147.04041:10 155.07603:10 158.09126:10 171.04008:10 174.04391:10 175.11452:10 189.0242:10 191.00897:10 200.05678:10 201.07234:20	0.00054448	0.00173009	0.00148039	0.00106898	0.00151916	0.00228081	0.00149172	0.000798317	0.00154583	0.000561224	0.00115779	0.00204773	0.00210935	0.000906413	0.00114741	0.000994991	0.00113938	0.00153254	0.00148871	0.0014319	0.00188157	0.00104851	0.00150948	0.00173741	0.00110654	0.00449607	0.0014837	0.00146609
432	17.17	217.016	Unknown	0	0.263889	retained	retained	TRUE	No record	No record	No record	No record	No record	-1	-1	-1	-1	-1	SEPTLIPPOS_03-02-2	217.01614:10954 218.01949:854 219.02285:0	55.05487:20 66.85325:10 69.07476:10 71.02888:10 80.70792:10 83.05049:20 83.83966:10 87.04417:10 90.04604:10 91.0481:10 93.05931:10 95.06635:10 103.05624:10 105.06789:10 106.07156:10 111.04247:10 114.09321:10 127.04827:10 129.0674:10 133.09479:10 142.94576:10 147.07635:10 153.07503:10 155.07428:10 158.08415:10 171.08624:10 173.07687:10 176.07599:10 189.07272:10 200.05478:10 202.07843:31 207.75653:…	2.39e-05	0.00135947	0.00163014	0.000855531	0.000607408	0.00115071	0.000829451	0.00119462	0.000915436	0.000415768	0.000393777	0.00173138	0.000962827	0.000471202	0.000621669	0.000179104	0.000410304	0.000507477	0.000580392	0.00177074	0.000612182	0.00120868	0.00181353	0.000617471	0.000704519	0.00102376	0.000473081	0.000762729
433	12.38	217.017	Unknown	0	0.222222	dropped	dropped	TRUE	No record	No record	No record	No record	No record	-1	-1	-1	-1	-1	SEPTLIPPOS_08-28-1	217.01714:5992 218.02049:184 219.02385:92	55.05883:13 55.29056:3 57.07762:3 65.03494:3 66.03944:3 67.04469:3 69.0334:3 70.07056:3 72.02303:3 73.03165:3 77.03462:3 78.04145:3 79.05231:3 81.05668:3 83.04883:8 88.93594:3 91.05307:3 93.07386:3 101.05786:3 105.07174:3 107.05322:3 108.05896:3 111.04491:5 113.06516:3 114.1002:3 115.77853:3 117.07473:3 120.07516:3 122.06326:3 127.05402:3 130.10324:3 135.07195:3 143.08855:3 146.06221:3 148.07538:…	0.000169816	0.000644882	0.000313533	0.000747532	0.000550865	0.000464108	0.000395654	0.000758279	0.000890749	0.000403158	0.000573667	0.000313483	0.000621956	0.000386161	0.000341255	5.01e-05	0.000492067	0.000332761	0.00025665	0.000373155	0.000250323	0.000405798	0.000223419	0.000238949	0.000718112	0.00112097	0.00084544	0.00126636
434	9.64	217.017	Unknown	0	0.0277778	retained	retained	FALSE	No record	No record	No record	No record	No record	-1	-1	-1	-1	-1	SEPTLIPPOS_53-02-1	217.01791:7214 218.02126:0 219.02462:132	0	0.000150951	0.000612116	0.000590146	0.000478969	0.000571159	0.000866149	0.00071028	0.000443364	0.000674842	8.6e-05	0.000497543	0.000547357	0.000698857	0.000363718	0.000542304	0.000174197	0.000910068	0.000553375	0.000397529	0.000539071	0.00051501	0.000560041	0.00055359	0.000425455	0.000426986	0.00110376	0.000421176	0.000621823
435	6.74	217.017	Unknown	0	0.944444	dropped	dropped	TRUE	No record	No record	No record	No record	No record	-1	-1	-1	-1	-1	SEPTLIPPOS_03-02-2	217.01614:16375 218.01949:1510 219.02285:175	55.05801:20 56.92971:10 65.03978:10 69.03487:10 94.06015:10 102.95164:10 105.06789:10 111.04544:10 113.05819:10 114.91644:10 117.04475:10 121.06776:10 127.0801:10 129.04976:10 133.0899:10 139.02875:10 144.08047:10 149.11545:10 152.06026:10 155.08482:10 164.05145:10 173.11217:10 175.0977:10 200.06676:31 202.07442:41 203.18161:10 206.64304:10 215.07346:10	0.000436194	0.00203228	0.00169455	0.00116062	0.00221768	0.00261293	0.00223865	0.00139616	0.00181017	0.0002501	0.00136404	0.00182994	0.00218733	0.00111166	0.00141804	0.000729164	0.0020407	0.0019918	0.00170047	0.00204204	0.00218908	0.00155028	0.00237181	0.00249478	0.00152303	0.00495007	0.00166416	0.0023025
436	15.01	217.017	Unknown	0	0.0277778	retained	retained	TRUE	No record	No record	No record	No record	No record	-1	-1	-1	-1	-1	SEPTLIPPOS_20-03-1	217.01659:5187 218.01994:0 219.0233:39	55.05711:10 68.02991:10 69.04075:10 73.02712:10 80.04973:10 83.05037:31 89.02271:10 91.06136:20 93.07542:10 101.05802:10 105.08055:10 114.91445:10 119.0842:10 123.11671:10 130.91113:10 140.03177:10 147.11487:10 155.07683:20 159.0804:10 171.03891:10 187.0542:10 189.06937:10 200.0632:10 201.06477:20 202.07484:41 202.09692:10 215.08826:10	6.31e-05	0.000554281	0.00107588	0.000719265	0.000810032	0.000895142	0.000856397	0.000659616	0.000827605	0.000707652	0.000766768	0.000765805	0.00113471	0.000525851	0.000812176	0.00010673	0.000815974	0.000909302	0.000565188	0.000905615	0.00116247	0.000702526	0.000595151	0.00107782	0.000689254	0.00214659	0.000796701	0.00110981
437	19.67	217.017	Unknown	0	0.347222	dropped	dropped	TRUE	No record	No record	No record	No record	No record	-1	-1	-1	-1	-1	SEPTLIPPOS_06-21-2	217.01714:6922 218.02049:381 219.02385:0	55.05779:20 56.11337:10 60.0459:10 65.04178:10 80.94868:10 83.04883:10 84.92461:10 95.08242:10 111.03747:10 112.92561:10 117.07014:10 128.06161:10 130.90955:10 135.1261:10 138.63387:10 153.07951:10 154.67297:10 173.07971:20 174.09891:10 176.0676:10 199.05272:10 202.07941:51 202.91103:10 209.26997:10 216.08794:10	9.31e-07	0.000345898	0.00102232	0.00104115	0.00151111	0.000576001	0.00158474	0.00119256	0.000415111	0.000187251	0.000873241	0.00166301	0.00086881	0.000197257	0.00062453	0.000131636	0.00049604	0.00194379	0.00105401	0.00048659	0.00163472	0.000195086	0.00137457	0.000421782	0.000257471	0.00141215	0.000414766	0.00220367
438	14.35	217.017	Unknown	0	0.0138889	retained	retained	FALSE	No record	No record	No record	No record	No record	-1	-1	-1	-1	-1	SEPTLIPPOS_36-30-2	217.01688:8699 218.02023:320 219.02359:53	0	4.77e-05	0.000951064	0.000932921	0.000664369	0.000770375	0.00112022	0.00135604	0.000660734	0.000901697	0.000449696	0.000636636	0.00081856	0.000970059	0.000717069	0.0006042	3.75e-05	0.000499681	0.00117733	0.000630188	0.00100934	0.000998545	0.000736253	0.00100655	0.000659914	0.000663667	0.00404626	0.000706494	0.000790062
439	15.7	217.017	Unknown	0	0.0277778	retained	retained	TRUE	No record	No record	No record	No record	No record	-1	-1	-1	-1	-1	SEPTLIPPOS_45-03-2	217.01666:6790 218.02001:299 219.02337:60	55.05658:20 65.07109:10 77.03912:10 80.95326:10 87.05502:10 89.02586:10 93.0296:10 94.05217:10 100.07746:10 111.04245:10 115.0526:10 125.05905:10 128.08275:10 130.90826:20 133.0928:10 135.0952:10 145.11028:10 155.07533:10 158.06743:10 161.12038:10 172.0782:10 200.05328:10 202.0769:51 202.51862:10 216.09557:10	7.45e-05	0.000730767	0.000850365	0.000433306	0.000896008	0.0011941	0.00116229	0.000538393	0.000982004	0.000445466	0.00077499	0.000945972	0.00107902	0.000507031	0.000418211	0.000141013	0.000709219	0.00137326	0.000646507	0.00136906	0.00103086	0.000410748	0.0012498	0.00104252	0.000492117	0.00267405	0.000798577	0.00087748
440	19.17	217.017	Unknown	0	0.0694445	retained	retained	TRUE	No record	No record	No record	No record	No record	-1	-1	-1	-1	-1	SEPTLIPPOS_65-37-1	217.01746:4241 218.02081:229 219.02417:63	55.06779:5 67.05901:5 69.04439:5 70.06389:5 73.03445:5 80.95025:5 91.02898:5 93.06038:5 94.06805:5 99.04446:5 101.05363:5 105.06013:5 111.0433:10 113.0605:10 114.08797:5 116.01997:5 119.08083:5 128.05324:5 130.91074:5 132.05185:5 135.12395:5 138.03728:5 141.04034:5 144.08928:5 149.04504:5 150.05144:5 152.05524:5 155.05862:5 155.0762:5 161.12482:5 172.09387:5 175.04895:5 176.05705:5 189.06062:5 20…	1.02e-06	0.000317352	0.000449551	0.000467366	0.000564343	0.000802149	0.000588263	0.000506291	0.000404643	0.000171107	0.000346181	0.000512505	0.000696446	0.000235702	0.000285986	9.61e-05	0.00028617	0.000413949	0.000379954	0.000485557	0.000307992	0.000477891	0.000565826	0.000708071	0.000443559	0.000833055	0.000497157	0.000480682
441	1.65	217.105	Unknown	0	0.0416667	retained	retained	TRUE	No record	No record	No record	No record	No record	-1	-1	-1	-1	-1	SEPTLIPPOS_87-07-1	217.1055:4597 218.10885:268 219.11221:0	55.05491:51 58.06429:10 59.09497:10 61.1449:10 65.0396:10 67.06094:10 69.04868:10 71.05475:10 77.04319:10 79.05342:10 81.06539:10 83.04861:51 87.04479:10 89.02215:10 91.05808:20 93.02988:10 95.08472:10 99.03967:10 101.03458:10 105.07976:10 107.09195:10 111.03817:20 112.05493:10 115.05276:20 116.06185:10 117.0677:10 126.04929:10 128.06364:31 130.065:20 131.08119:20 131.0925:10 133.04889:10 135.448…	7.11e-05	0.00017599	7.74e-05	0.000483305	0.000378449	0.000239249	0.000130556	5.38e-05	0.000154236	6.97e-05	0.000118399	9.83e-05	0.000302782	8.68e-05	0.000295323	9.12e-05	0.000500839	0.00092259	0.000101963	0.000157651	0.000112381	0.000251709	0.00027574	8.67e-05	0.000108455	0.00020931	0.000107405	0.000106033
442	1.08	217.111	Unknown	0	0.166667	dropped	dropped	TRUE	No record	No record	No record	No record	No record	-1	-1	-1	-1	-1	SEPTLIPPOS_20-03-1	217.1185:13296 218.12185:1614 219.12521:3228	55.02359:10 56.0503:5 58.06442:5 60.08126:10 61.01379:5 67.05772:10 68.49175:5 70.02834:5 71.0729:5 72.99697:5 77.04234:10 79.06137:5 80.97816:5 83.05165:10 84.00117:5 86.10621:5 88.02263:5 91.05597:15 91.06944:5 92.64286:5 94.06128:5 96.04166:5 96.09285:5 101.98109:5 103.05875:5 104.06864:5 107.04749:20 108.05467:5 109.06215:5 111.04798:5 112.07825:5 113.05022:5 115.06734:10 117.06563:5 119.0842…	6.92e-05	0.00228217	0.000166735	0.000151464	0.000589129	0.00032086	0.000232269	0.000170095	0.000164049	0.000476043	0.00196538	0.000188737	0.000299166	0.000399558	0.000190507	7.18e-05	0.000873479	0.000183592	0.00013251	0.000211785	0.000199624	0.000785914	0.000232491	0.000306287	0.00028771	0.000482809	0.000120381	0.000202405
443	3.33	217.155	Unknown	0	0.0277778	retained	retained	TRUE	No record	No record	No record	No record	No record	-1	-1	-1	-1	-1	SEPTLIPPOS_85-25-2	217.15393:4200 218.15728:618 219.16064:206	50.02243:4 51.02579:6 53.04079:6 55.05709:16 57.07475:2 63.02689:4 65.03857:10 67.05643:29 67.45698:2 69.06992:16 77.04085:35 78.04646:4 79.05733:31 81.07062:10 83.04875:4 91.05421:49 93.07089:14 95.0491:16 95.08902:6 103.05818:8 105.06838:27 107.08484:8 109.0615:4 109.1013:6 115.0545:31 116.06055:12 117.07404:16 119.08495:22 121.0664:4 121.09591:8 123.08142:4 127.05313:8 128.0607:18 129.07227:22…	3.58e-05	9.56e-06	9.6e-05	8.33e-05	1.24e-05	0.000162577	5.05e-05	0.000109723	5.5e-05	2.4e-05	1.09e-05	6.59e-05	0.000319174	3.06e-05	3.8e-05	1.55e-05	1.19e-05	8.12e-05	9.37e-05	0.000102483	9.99e-05	4.32e-05	6.88e-05	3.71e-05	5.28e-05	0.000220008	4.44e-05	5.98e-05
444	1.65	217.157	Unknown	0	0.166667	retained	retained	TRUE	No record	No record	No record	No record	No record	-1	-1	-1	-1	-1	SEPTLIPPOS_12-13-2	217.15503:3988 218.15838:2208 219.16174:6739	53.04412:10 55.05527:10 57.07079:10 59.05201:10 62.92983:10 65.03787:20 67.34504:10 69.03757:10 77.039:31 77.05264:10 79.05925:10 81.03065:10 83.06364:10 84.82124:10 87.04313:10 91.05508:41 95.08034:10 97.08389:10 102.04434:10 103.05212:20 105.04781:10 105.46346:10 107.07433:10 112.97728:10 115.05582:20 117.0479:10 118.07796:10 119.08173:31 121.06628:10 123.07819:10 125.0025:10 127.05468:20 128.0…	1.77e-05	6.35e-05	0.000261696	0.000198624	7.81e-05	0.000856431	0.000293752	0.000210662	0.000169119	1.04e-05	4.06e-05	0.000758473	0.000383299	2.89e-05	0.000689165	3.63e-05	4.37e-05	0.000559004	0.000373119	0.000263647	0.00029743	0.000755659	0.000396205	0.000271597	0.000876333	0.000755378	0.00015243	0.000356034
445	3.8	217.193	Unknown	0	0.25	retained	retained	TRUE	No record	No record	No record	No record	No record	-1	-1	-1	-1	-1	SEPTLIPPOS_12-13-2	217.19247:6950 218.19582:1620 219.19918:495	51.02802:10 55.05737:51 65.03901:20 67.05806:72 69.07276:20 77.04148:82 79.05423:72 81.06879:51 84.08441:10 91.05374:92 93.07045:51 95.0886:51 103.04926:10 105.06952:92 107.08748:41 109.10252:20 115.05733:20 117.06776:10 119.0879:51 121.10201:31 123.11892:20 131.08792:10 133.09804:20 145.10564:10 147.11223:20 159.13466:10 161.13353:31 200.06429:20 202.06792:20	1.08e-05	2.1e-05	0.000221379	0.000197876	5.48e-05	0.00149257	0.000949452	0.000201079	0.00161593	5.87e-06	6.95e-06	0.000916452	0.000110168	1.49e-05	0.000724528	9.01e-06	1.72e-05	0.000932035	0.00028106	0.000927013	0.000221805	0.000580926	0.00114587	0.000913351	0.00146275	0.00204845	0.000665436	0.000222198
446	1.1	218.019	Unknown	0	0.0138889	retained	retained	FALSE	No record	No record	No record	No record	No record	-1	-1	-1	-1	-1	SEPTLIPPOS_93-01-2	218.01945:4626 219.0228:256 220.02616:0	0	1.6e-05	0.000244375	3.4e-05	3.47e-05	4.09e-05	4.62e-05	6.53e-05	3.45e-05	2.24e-05	1.84e-05	0.000179742	1.73e-05	2.87e-05	2.98e-05	2.86e-05	2.02e-05	2.62e-05	2.92e-05	2.52e-05	2.6e-05	2.85e-05	2.72e-05	3.27e-05	3e-05	2.24e-05	3.54e-05	2.28e-05	6.08e-05
447	5.38	218.101	Unknown	0	0.0833333	retained	retained	TRUE	No record	No record	No record	No record	No record	-1	-1	-1	-1	-1	SEPTLIPPOS_13-08-2	218.10254:9547 219.10589:2727 220.10925:2131	57.07185:123 59.99295:102 109.61032:10 116.05276:51 172.12523:31 202.07794:20 218.10594:31	1.62e-05	6.58e-05	7.01e-05	0.000137365	0.000118972	5.91e-05	0.00181158	9.98e-05	0.000254987	4.87e-05	4.88e-05	0.000115033	0.00253397	6.99e-05	0.000114455	3.74e-05	6.42e-05	0.000147653	0.000100428	0.00185311	0.000353198	0.000118815	0.00014114	7.65e-05	2.65e-05	0.000425132	0.000102245	0.000352264
448	1.08	218.14	Unknown	0	0.25	dropped	dropped	TRUE	No record	No record	No record	No record	No record	-1	-1	-1	-1	-1	SEPTLIPPOS_19-43-1	218.13889:6504 219.14224:660 220.1456:528	57.03852:20 65.04211:20 80.94895:20 84.08398:20 85.03156:164 136.0712:41 141.07269:10 144.07794:20 158.09026:20 218.11726:20	0.000354559	0.000799028	0.000350307	0.000236553	0.000339256	0.000659545	0.000195835	0.000227911	0.000528948	0.000561532	0.00105877	0.000466035	0.000660527	0.000609006	0.000434927	0.00037334	0.000831336	0.000630016	0.000342572	0.000259928	0.000809482	0.000363253	0.000477429	0.000664812	0.00024177	0.0010419	0.000399601	0.00101226
449	1.69	218.151	Unknown	0	0.180556	retained	retained	TRUE	No record	No record	No record	No record	No record	-1	-1	-1	-1	-1	SEPTLIPPOS_08-28-1	218.15195:6756 219.1553:1949 220.15866:974	51.02941:6 55.05674:4 56.06368:4 58.06837:10 65.04063:12 77.04206:27 78.03522:4 79.05231:16 80.05957:8 81.06939:2 84.05397:4 85.03001:4 89.0358:8 90.04429:4 91.05846:12 92.05121:4 93.03437:6 93.05479:4 94.04603:4 94.06109:6 102.04224:2 103.05718:10 104.04834:6 105.06017:6 106.06815:16 107.04737:12 109.05025:6 115.05363:29 116.05058:18 117.05487:27 117.07626:6 118.06503:25 119.07491:6 120.0798:14 …	0.000146189	0.000366128	0.000520439	0.000842883	0.000581964	0.000397101	0.00069453	0.000430427	0.00114881	6.27e-05	0.000835742	0.000557642	0.000711392	0.000281393	0.000237343	0.000158154	0.000633477	0.00132698	0.000258603	0.000715111	0.000479944	0.000220149	0.000845852	0.000524422	0.000309808	0.00088608	0.000121162	0.000440625
450	1.06	218.918	Unknown	0	0.0277778	retained	retained	FALSE	No record	No record	No record	No record	No record	-1	-1	-1	-1	-1	SEPTLIPPOS_78-39-2	218.91956:4344 219.92291:149 220.92627:149	0	8.24e-05	0.000173135	0.000477758	0.000289078	0.000285967	0.000600914	0.00163271	0.000691399	0.000649817	0.000490444	3.98e-05	0.000504506	0.00032279	0.000601432	0.000627844	0.000227378	0.00037803	0.000409186	0.000679844	0.0021941	0.000329539	0.000456542	0.000513716	0.000527074	0.000435272	0.00229497	0.00042743	0.000445809
451	1.13	219.081	Unknown	0	0.0277778	dropped	dropped	FALSE	No record	No record	No record	No record	No record	-1	-1	-1	-1	-1	SEPTLIPPOS_65-37-1	219.08104:3546 220.08439:624 221.08775:936	0	0.000120593	0.000115423	7.13e-05	2.74e-05	7.62e-05	4.64e-05	3.87e-05	6.55e-05	3.63e-05	1.71e-05	5.54e-05	6.65e-05	3.21e-05	0.000110202	6.23e-05	0.000241576	3.46e-05	6.95e-05	7.23e-05	3.29e-05	0.000124422	4.08e-05	4.56e-05	4.61e-05	9.67e-05	0.00013954	5.58e-05	8.13e-05
452	1.1	219.118	Unknown	0	0.305556	dropped	dropped	TRUE	No record	No record	No record	No record	No record	-1	-1	-1	-1	-1	SEPTLIPPOS_13-08-2	219.11897:24846 220.12232:10141 221.12568:5674	56.05269:13 57.89058:5 58.06685:313 58.09482:5 58.40726:5 59.07696:74 60.04654:8 61.05379:5 66.02288:5 68.9848:59 70.06412:13 72.04286:8 72.08001:15 73.05524:8 74.07224:3 76.07561:8 80.03371:8 80.94808:5 82.94405:64 84.03005:125 84.08183:10 84.77705:5 85.03849:291 85.10229:5 86.99177:3 88.07473:20 90.97698:13 98.04456:10 99.0493:13 99.75581:8 99.77978:8 100.02386:5 100.06199:1242 100.52567:5 100.…	2.79e-05	0.000157249	0.00228138	0.00162352	0.000152433	9.28e-05	0.00471474	0.00262826	4.51e-05	2.99e-05	0.000126529	0.000949781	0.00129316	4.47e-05	0.000627994	4.04e-05	0.000103776	0.00131571	0.00110135	0.00369196	0.00191286	0.000590209	0.00122596	0.00188812	0.00203098	0.00163401	0.00100188	0.00197523
453	1.1	219.152	Unknown	0	0.0972222	dropped	dropped	TRUE	No record	No record	No record	No record	No record	-1	-1	-1	-1	-1	SEPTLIPPOS_45-03-2	219.14502:11709 220.14837:1537 221.15173:342	55.05763:10 56.05295:14 57.03159:7 58.06818:204 59.07286:20 60.05771:129 60.06975:10 60.11133:7 67.04207:10 68.05255:10 69.03306:10 70.06902:14 71.04961:7 71.0758:7 72.08257:31 73.05418:24 76.07698:24 82.06711:157 82.81433:7 82.93898:7 83.07402:339 84.08318:48 85.02814:14 86.03336:17 86.06086:10 88.04033:34 88.0761:20 91.05645:14 96.07671:7 97.07968:7 97.79588:14 98.09764:511 98.4881:7 99.04644:7…	0.000161817	0.00101171	0.00222974	0.000468115	0.000241507	8.42e-05	0.000991128	0.0025289	0.000113346	8.9e-05	0.0023232	0.000786565	0.000256256	0.000431952	0.000748473	7.71e-05	0.000277067	0.0011009	0.000339922	0.00131018	0.00052177	0.000512081	0.000184811	0.00021487	0.000725745	0.00182751	0.000520451	0.000407873
454	2.32	219.173	Unknown	0	0.638889	retained	retained	TRUE	No record	No record	No record	No record	No record	-1	-1	-1	-1	-1	SEPTLIPPOS_06-21-2	219.17268:33334 220.17603:8579 221.17939:647	51.02235:10 51.02437:36 53.03835:31 55.02113:26 55.05674:92 57.03817:15 57.06908:5 65.0395:72 67.05509:123 69.03457:82 69.07094:72 71.04998:20 77.03339:36 77.03958:298 78.04644:15 79.05482:199 80.06588:10 81.03761:10 81.07193:92 83.05012:15 89.04247:10 91.05441:384 92.05934:10 93.06841:184 94.07615:10 95.08793:56 97.10825:10 100.45:5 103.05431:51 105.04135:10 105.06885:184 106.07688:10 107.04883:…	1.18e-05	6.35e-05	0.00492289	0.00237293	1.95e-05	0.0117163	0.0109651	0.00475144	0.00145051	1.64e-05	6.52e-05	0.017748	0.00425083	2.42e-05	0.00884853	1.74e-05	3.28e-05	0.0152083	0.002997	0.0096362	0.00533958	0.00875403	0.00951839	0.00675644	0.0179377	0.0198618	0.000495281	0.00549454
455	1.79	219.173	Unknown	0	0.694444	retained	retained	TRUE	No record	No record	No record	No record	No record	-1	-1	-1	-1	-1	SEPTLIPPOS_06-21-2	219.17268:21153 220.17603:6008 221.17939:1448	51.02336:31 53.04246:41 55.02008:20 55.05569:102 57.43865:10 65.04063:61 67.05856:61 67.06434:20 69.03809:41 69.07328:61 71.08569:21 77.03958:304 78.04644:20 79.05231:164 81.06939:51 89.04513:10 91.05576:353 93.06841:143 94.04329:20 95.08517:61 103.05575:72 104.74642:21 105.07029:334 106.07979:20 107.08389:112 109.01634:51 109.09742:10 115.05061:153 116.06426:31 117.07168:92 118.71473:20 119.0872…	1.9e-05	4.6e-05	0.00312396	0.0044974	6.52e-05	0.00629737	0.00451823	0.00310523	0.00461667	1.93e-05	5.1e-05	0.00872352	0.004261	2.99e-05	0.00704458	3.61e-05	2.98e-05	0.00671043	0.00595016	0.00428527	0.00500384	0.00722542	0.00418718	0.00511868	0.00769446	0.00720926	0.00179625	0.0047967
456	7.42	219.174	Unknown	0	0.0416667	retained	retained	TRUE	No record	No record	No record	No record	No record	-1	-1	-1	-1	-1	SEPTLIPPOS_26-36-2	219.17285:7487 220.1762:2054 221.17956:354	51.02643:15 53.03734:10 55.0536:15 57.07334:15 65.03827:26 67.05844:20 69.07197:20 77.03812:72 78.04745:15 79.05583:72 81.06785:26 91.05404:164 93.0721:31 95.08612:10 103.05236:31 104.06365:15 105.07119:102 107.08478:51 109.06145:15 115.05145:72 116.06207:26 117.06792:46 119.08343:102 121.06643:10 121.09905:56 126.04643:10 127.05161:20 128.06079:87 129.07074:46 130.07501:36 131.07993:46 133.06067…	0.000143152	8.29e-05	7.78e-05	5.75e-05	0.000100847	0.000165155	8.14e-05	7.89e-05	7.67e-05	0.000128028	0.000126086	9.07e-05	0.000101008	6.23e-05	7.77e-05	0.000548466	8.85e-05	0.000169736	5.89e-05	0.000125418	0.000152517	6.82e-05	8.04e-05	0.000114679	0.000139276	0.000340943	9.91e-05	0.000131481
457	16.9	219.207	Unknown	0	0.0138889	retained	retained	FALSE	No record	No record	No record	No record	No record	-1	-1	-1	-1	-1	SEPTLIPPOS_94-36-1	219.20703:3248 220.21038:749 221.21374:214	0	7.31e-05	0.000121505	0.000184162	0.000200246	0.000127647	0.000243329	0.000385787	0.000318628	0.00030798	0.000265984	0.000204427	0.000154837	0.000149462	0.000386563	0.000332972	0.000560828	0.000181732	0.000431702	0.000136415	0.000375841	8.68e-05	0.000167084	0.000113714	0.000130391	0.000313007	0.000291174	8.32e-05	0.000154572
458	1.08	220.062	Unknown	0	0.277778	dropped	dropped	TRUE	No record	No record	No record	No record	No record	-1	-1	-1	-1	-1	SEPTLIPPOS_11-06-2	220.07076:71685 221.07411:8702 222.07747:1318	56.05269:215 58.06685:92 59.0737:72 60.08374:20 70.0653:51 70.8592:21 71.07444:390 72.07881:10 83.07137:10 86.09747:335 87.11821:11 94.06724:20 99.09988:21 102.0914:217 116.97614:20 131.07014:10 134.09167:10 146.06456:20 160.99559:41 202.12009:20 220.10139:20 220.13281:41 220.1747:20	0.000133392	0.00124002	0.000327268	0.000220209	0.0111048	0.000422873	0.000250676	0.000278061	0.000480207	8.55e-05	0.00108991	0.000479747	0.00041512	0.00838827	0.000399386	0.000211043	0.0109783	0.000337957	0.000506309	0.000239059	0.000483324	0.00055685	0.000306964	0.000425455	0.000231884	0.000972595	0.000380372	0.000443924
459	1.11	220.112	Unknown	0	0.111111	dropped	dropped	TRUE	No record	No record	No record	No record	No record	-1	-1	-1	-1	-1	SEPTLIPPOS_57-04-1	220.10393:4565 221.10728:198 222.11064:990	56.05262:7 58.06676:9 58.07537:6 59.0736:7 60.08362:3 68.05449:6 70.06979:3 71.07658:20 71.08967:3 82.06792:1 86.09573:19 88.02261:6 93.06992:1 95.05776:13 98.96442:3 102.09075:18 106.07103:3 117.05315:3 122.06923:3 123.07568:4 124.07053:4 130.06741:4 131.06746:3 133.03345:15 133.08392:3 138.10696:19 144.08253:4 145.08736:1 146.06839:42 146.09909:3 158.10027:3 160.11406:3 161.08902:3 168.07701:1 …	1.91e-05	0.000132054	0.000788947	0.000499555	0.000282404	0.000415571	0.00153271	0.000602918	9.39e-05	1.49e-05	0.000132294	0.000340146	0.000687045	0.000381154	0.000421374	3.6e-05	0.000945177	0.00053822	0.000318163	0.00177796	0.000770403	0.00044664	0.000454222	0.000415048	0.00060566	0.000397224	0.000239354	0.000349908
460	1.09	220.168	Unknown	0	0.0972222	dropped	dropped	FALSE	No record	No record	No record	No record	No record	-1	-1	-1	-1	-1	SEPTLIPPOS_50-13-1	220.16794:5320 221.17129:9272 222.17465:6292	0	1.81e-05	5.77e-05	0.000127599	7.96e-05	0.000159559	0.00111938	9.79e-05	5.22e-05	0.000759626	1.04e-05	0.000318096	3.45e-05	5.5e-05	0.000248081	6.14e-05	1.85e-05	0.000554465	7.34e-05	8.2e-05	4.71e-05	0.000165192	0.000110306	8.8e-05	5.67e-05	7.01e-05	0.000117214	6.94e-05	0.000100849
461	1.75	220.177	Unknown	0	0.0833333	dropped	dropped	FALSE	No record	No record	No record	No record	No record	-1	-1	-1	-1	-1	SEPTLIPPOS_54-07-2	220.17769:5985 221.18104:2754 222.1844:625	0	3.38e-05	5.6e-05	0.00060761	0.00125924	0.00015677	0.00182486	0.0013031	0.000876506	0.00093768	2.18e-05	9.06e-05	0.00239074	0.000980666	4.49e-05	0.00222915	4.21e-05	0.000138699	0.001273	0.00184886	0.00127112	0.00130062	0.00217441	0.00134621	0.000941472	0.00262922	0.00159727	0.000415079	0.00134991
462	2.35	220.177	Unknown	0	0.0277778	dropped	dropped	FALSE	No record	No record	No record	No record	No record	-1	-1	-1	-1	-1	SEPTLIPPOS_47-09-2	220.17632:6915 221.17967:830 222.18303:208	0	1.18e-05	2.23e-05	0.00169778	0.000784891	5.21e-05	0.00324102	0.0034383	0.00150178	0.000302583	2.14e-05	7.57e-05	0.00556385	0.000944988	1.69e-05	0.0031737	2.42e-05	3.24e-05	0.00495093	0.000843877	0.00272366	0.00163291	0.00297997	0.00285867	0.00216462	0.00554136	0.00545881	0.000126947	0.00221891
463	1.14	220.934	Unknown	0	0.111111	dropped	dropped	FALSE	No record	No record	No record	No record	No record	-1	-1	-1	-1	-1	SEPTLIPPOS_61-43-2	220.93402:7581 221.93737:97 222.94073:291	0	9.78e-05	9.78e-05	0.000176483	8.67e-05	4.24e-05	0.000240967	0.000153707	9.15e-05	0.000137389	0.000527329	3.7e-05	0.000121318	0.000164891	0.00010517	0.000106172	0.000293187	9.4e-05	0.000132931	8.08e-05	9.42e-05	0.000142589	6.73e-05	0.000113714	0.000105497	0.000120957	0.000206985	6.61e-05	0.000150802
464	1.08	221.088	Unknown	0	0.0555556	dropped	dropped	TRUE	No record	No record	No record	No record	No record	-1	-1	-1	-1	-1	SEPTLIPPOS_03-02-2	221.09225:24811 222.0956:6041 223.09896:7901	51.02458:10 53.04062:31 55.05592:251 56.05335:184 57.06079:51 58.06754:20 59.07331:10 60.08116:20 68.05084:51 70.06377:20 70.06731:61 72.08447:260 76.07776:20 80.0473:20 82.06417:61 83.82285:61 83.86938:20 83.89008:34 84.08154:4147 84.29006:14 84.39248:20 84.53778:20 84.60658:20 84.78846:20 84.87817:10 85.08639:20 85.31831:20 94.06426:20 96.07789:51 97.08505:20 98.09887:102 104.10644:51 125.10822…	7.37e-05	0.00307928	0.000193614	6e-05	0.000951176	0.000140027	0.000102472	0.000156679	3.3e-05	3.74e-05	0.0031412	0.000133316	9.62e-05	0.000598111	0.000124695	4.07e-05	0.000697799	0.000105003	6.3e-05	0.000106822	0.000114071	8.51e-05	7.53e-05	8.43e-05	7.27e-05	0.000148843	6.61e-05	8.15e-05
465	8.85	221.15	Unknown	0	0.0138889	retained	retained	TRUE	No record	No record	No record	No record	No record	-1	-1	-1	-1	-1	SEPTLIPPOS_61-43-2	221.15019:3732 222.15354:320 223.1569:30326	51.027:20 53.03792:10 55.05941:10 57.03233:10 65.03998:41 66.05252:10 67.0567:20 75.93133:10 77.03992:61 79.05388:31 79.06142:10 80.07503:10 81.07731:10 83.05167:10 91.05054:51 91.13272:10 96.2021:10 103.05574:20 105.07026:51 105.08762:10 107.09113:10 108.72904:10 111.08644:10 115.06709:10 119.08545:31 119.09161:10 120.09192:10 128.06284:10 129.07118:31 132.08916:10 133.10019:20 142.08331:10 144.…	1.2e-05	3.45e-05	3.81e-05	2.92e-05	4.49e-05	5.07e-05	3.7e-05	2.7e-05	4.12e-05	0.000373034	1.6e-05	2.27e-05	4.07e-05	2.48e-05	1.22e-05	1.05e-05	2.95e-05	2.25e-05	1.52e-05	2.25e-05	2.96e-05	2.15e-05	3.08e-05	5.08e-05	2.22e-05	5.81e-05	2.74e-05	3.91e-05
466	1.07	221.184	Unknown	0	0.361111	dropped	dropped	TRUE	No record	No record	No record	No record	No record	-1	-1	-1	-1	-1	SEPTLIPPOS_01-37-2	221.18462:19209 222.18797:6968 223.19133:0	56.05758:31 57.89018:21 58.06861:294 59.07657:92 60.08226:679 60.1129:20 68.05084:41 74.09742:31 81.99257:31 84.96403:20 86.0972:10 103.84447:34 104.10788:2504 110.08212:10 118.08861:20 125.07032:92 132.04645:20 138.07664:10 140.0526:10 141.06343:41 142.06444:20 155.07077:10 156.08847:10 158.05754:20 166.07361:20 199.06569:20	0.000446847	0.000126718	0.000122873	0.000344099	3.81e-05	0.00308817	9.79e-05	0.000182712	0.00300974	3.42e-05	9.49e-05	0.000678305	0.000687045	9.57e-05	0.000555707	0.000544304	8.72e-05	0.000659677	0.000546105	0.000283069	0.00107607	0.000487647	0.0013967	0.000970078	0.000193212	0.000195356	0.00202953	0.00102286
467	1.93	221.188	Unknown	0	0.0416667	retained	retained	FALSE	No record	No record	No record	No record	No record	-1	-1	-1	-1	-1	SEPTLIPPOS_46-32-2	221.18916:4453 222.19251:669 223.19587:334	0	6.9e-05	1.66e-05	0.000158908	0.00016656	1.98e-05	0.000505987	0.000218037	0.000248674	0.00048217	1.37e-05	1.77e-05	0.00075076	0.000339665	7.25e-06	0.000601338	0.000170314	9.93e-06	0.00084561	0.000301425	0.000267779	0.000267645	0.000623161	0.000521311	0.000615634	0.000585997	0.000936315	0.000260929	0.000254479
468	2.69	221.188	Unknown	0	0.611111	dropped	dropped	TRUE	No record	No record	No record	No record	No record	-1	-1	-1	-1	-1	SEPTLIPPOS_06-21-2	221.1877:8801 222.19105:3419 223.19441:639	51.02538:10 53.04041:10 55.05674:51 57.07442:15 65.04178:36 66.04746:5 67.05509:56 69.07211:61 77.04206:51 79.05482:118 81.07066:123 83.08228:10 85.06647:5 91.05711:107 93.06569:36 95.08379:87 103.05145:10 103.05862:26 104.06562:20 105.07319:102 105.09344:10 107.08534:46 109.10037:31 111.08508:10 115.05061:26 116.06274:10 117.06557:26 119.08569:72 121.09979:41 122.10693:10 123.11512:10 127.05402:…	9.54e-05	4.29e-05	0.00129973	0.00134584	2.03e-05	0.0033432	0.00283132	0.00124919	6.07e-05	1.32e-05	7.57e-05	0.00617877	0.00143761	1.91e-05	0.00474859	0.000233239	1.64e-05	0.00505792	0.00136773	0.00277683	0.00144878	0.00450257	0.00306657	0.00478048	0.00596653	0.00636637	0.000333001	0.00155413
469	1.09	222.043	Unknown	0	0.166667	dropped	dropped	TRUE	No record	No record	No record	No record	No record	-1	-1	-1	-1	-1	SEPTLIPPOS_03-02-2	222.0462:22434 223.04955:9757 224.05291:465	55.05592:20 56.05546:31 58.06538:31 72.08207:20 73.08748:20 78.96233:10 84.08283:174 85.08508:260 91.05618:20 97.08644:20 99.04066:20 100.9647:20 101.97001:41 105.06789:20 107.07417:20 130.00084:61 142.12502:20 142.14185:82 146.09364:10 147.10889:20 148.00398:20 158.0948:20 162.08302:10 204.10219:20 212.03282:10 222.12131:20	9.38e-05	0.00278429	0.000264945	0.000233808	0.000540535	0.000668216	0.000179325	0.000273749	0.00053778	2.73e-05	0.001988	0.000370999	0.000494672	0.000312636	0.000270173	3.02e-05	0.000716119	0.000220181	0.000197509	0.000217777	0.000248422	0.000300751	0.000201056	0.00016855	0.000157012	0.000206985	0.000186043	0.000314564
470	1.11	222.185	Unknown	0	0.0972222	dropped	dropped	FALSE	No record	No record	No record	No record	No record	-1	-1	-1	-1	-1	SEPTLIPPOS_50-13-1	222.18329:8000 223.18664:1648 224.19:686	0	0.000154719	0.000115423	2.38e-05	6.87e-05	3.81e-05	0.00206733	2.56e-05	2.62e-05	0.00116157	1.14e-05	1.46e-05	0.000163407	0.000109927	0.000484902	0.000122888	0.000113762	0.000150781	7.34e-05	3.12e-05	4.19e-05	0.000241662	0.000176366	0.000287344	0.00012631	4.14e-05	4.74e-05	0.000669129	0.000130774
471	1.08	223.031	Unknown	0	0.166667	dropped	dropped	TRUE	No record	No record	No record	No record	No record	-1	-1	-1	-1	-1	SEPTLIPPOS_03-02-2	223.03384:17758 224.03719:465 225.04055:465	54.03735:31 55.05487:20 57.06186:10 58.07076:61 59.07331:20 60.08226:20 68.05084:31 70.07086:51 71.07529:10 72.08447:31 80.05235:31 81.04942:10 83.82415:21 84.08154:281 85.08378:31 86.09065:20 88.943:20 95.05946:41 98.09467:10 100.93775:31 102.95022:41 104.96808:41 107.06102:31 108.06828:20 109.07435:82 110.09101:62 111.09007:405 112.35533:11 114.12939:20 114.95731:20 119.05853:20 119.99068:41 12…	1.86e-05	0.00220395	0.000110468	0.000119774	0.00158345	0.000440913	9.39e-05	6.96e-05	0.000117762	4.08e-05	0.00118158	0.000148552	0.000125356	0.00107466	0.00015361	5.54e-05	0.00113452	0.000105003	6.63e-05	6.61e-05	0.000165403	0.00013243	9.22e-05	8.43e-05	6.72e-05	8.88e-05	7.71e-05	0.000150095
472	1.08	223.104	Unknown	0	0.0277778	dropped	dropped	FALSE	No record	No record	No record	No record	No record	-1	-1	-1	-1	-1	SEPTLIPPOS_55-06-1	223.10301:3698 224.10636:2320 225.10972:0	0	1.6e-05	0.000519157	9.51e-05	2.99e-05	0.000521568	0.000175249	6.77e-05	8.61e-05	5.89e-05	1.9e-05	0.00031854	4.8e-05	8.58e-05	0.000308566	0.000103913	3.88e-05	0.000552148	5.33e-05	4.73e-05	7.54e-05	8.79e-05	7.43e-05	7.53e-05	7.77e-05	3.81e-05	8.84e-05	4.5e-05	9.45e-05
473	11.06	223.166	Unknown	0	0.0277778	retained	retained	TRUE	No record	No record	No record	No record	No record	-1	-1	-1	-1	-1	SEPTLIPPOS_19-43-1	223.16496:12884 224.16831:1172 225.17167:585	51.02576:10 53.03975:26 53.04489:10 55.05815:56 57.07158:10 60.74945:5 65.04211:41 66.05238:10 67.05657:209 69.07125:15 71.05029:10 77.03986:138 79.05509:123 81.07473:97 83.04908:10 83.08639:5 85.07061:10 91.05463:82 93.06998:102 95.08537:56 105.0603:10 105.07332:36 107.08693:46 109.09753:20 115.05219:10 116.05369:5 117.07021:15 119.08112:15 121.10138:31 129.06996:10 131.08238:20 133.1006:10 135.…	2.18e-05	4.27e-05	3.54e-05	2.97e-05	4.86e-05	4.27e-05	3.95e-05	3.11e-05	3.99e-05	0.00111224	6.47e-05	2.72e-05	4.1e-05	1.96e-05	3.61e-05	1.22e-05	3.97e-05	6.37e-05	2.11e-05	4.75e-05	3.74e-05	2.66e-05	4.32e-05	5.49e-05	2.97e-05	0.000111632	3.83e-05	3.56e-05
474	8.81	223.167	Unknown	0	0.0277778	retained	retained	TRUE	No record	No record	No record	No record	No record	-1	-1	-1	-1	-1	SEPTLIPPOS_19-43-1	223.16707:22214 224.17042:6393 225.17378:1109	50.01641:15 51.02274:26 53.03975:20 55.02464:20 55.05815:97 57.07584:5 63.87029:5 65.04097:66 67.05541:327 67.08547:10 69.07359:31 71.05029:20 77.0411:220 78.04547:10 79.05509:260 80.06489:10 81.07092:133 83.04779:20 85.06541:5 88.93216:5 91.05328:158 93.06861:169 95.08674:128 103.05016:10 105.06898:46 107.08401:56 109.10342:51 115.05219:26 116.05825:10 117.06563:20 119.08112:31 121.09827:46 123.…	8.35e-06	2.36e-05	4.16e-05	2.55e-05	2.7e-05	3.33e-05	3.66e-05	2.73e-05	2.14e-05	0.00191777	2.84e-05	3.41e-05	3.57e-05	2.9e-05	2.56e-05	8.28e-06	3.46e-05	1.8e-05	1.26e-05	3.14e-05	4.9e-05	2.17e-05	3.8e-05	2.86e-05	3.05e-05	6.51e-05	2.91e-05	3.51e-05
475	1.18	223.191	Unknown	0	0.111111	dropped	dropped	TRUE	No record	No record	No record	No record	No record	-1	-1	-1	-1	-1	SEPTLIPPOS_20-03-1	223.19238:8858 224.19573:1253 225.19909:2326	51.03282:3 53.03975:4 55.02045:4 55.05396:4 56.0503:4 58.06657:55 59.07342:6 60.08345:150 60.11956:3 60.43958:3 63.00233:32 65.03983:4 67.05657:6 68.0532:3 68.86141:3 69.07125:64 70.06732:7 71.07171:4 72.07726:3 74.92352:3 77.03986:7 79.0576:9 80.0472:4 80.97562:28 81.03279:3 81.07092:3 84.0827:32 85.08233:3 86.08788:3 88.93349:3 89.9414:3 90.94824:3 91.05597:7 92.05006:3 93.07133:3 94.05444:3 95…	1.84e-05	0.00128599	0.000359759	0.00015608	6.38e-05	0.000896767	0.000180654	0.000216571	0.000454529	1.37e-05	0.00130938	0.000285677	0.000206113	0.000132243	0.000325292	5.4e-05	0.000211193	0.000218233	0.000273109	0.000195049	0.000239338	0.00032535	8.08e-05	0.000129983	0.000135641	0.000187449	0.000179946	0.000407166
476	1.19	223.985	Unknown	0	0.0277778	dropped	dropped	FALSE	No record	No record	No record	No record	No record	-1	-1	-1	-1	-1	SEPTLIPPOS_01-37-2	223.98352:5759 224.98687:1643 225.99023:822	0	0.000133978	0.000426942	0.000302753	0.000170553	0.000112931	0.000177611	0.000494141	0.000213537	0.000165194	9.63e-05	0.000396438	0.000292153	0.000143195	0.000108894	0.000205115	0.000363996	9.04e-05	0.000105003	0.000194161	0.000524814	0.000112804	0.000135524	0.000172786	0.000208136	0.000163264	0.000160006	0.00013492	0.000180963
477	1.13	224.055	Unknown	0	0.0416667	dropped	dropped	FALSE	No record	No record	No record	No record	No record	-1	-1	-1	-1	-1	SEPTLIPPOS_01-37-2	224.04268:3459 225.04603:397 226.04939:0	0	8.05e-05	0.000201308	2.94e-05	4.49e-05	4.65e-05	0.000185128	5.29e-05	7.22e-05	4.53e-05	2.42e-05	0.00050025	6.93e-05	5.74e-05	9.58e-05	0.000108732	3.31e-05	6.92e-05	5.3e-05	5.27e-05	6.01e-05	0.000114705	9.42e-05	7.53e-05	7.79e-05	4.52e-05	9.91e-05	5.99e-05	8.22e-05
478	1.11	224.1	Unknown	0	0.0416667	dropped	dropped	FALSE	No record	No record	No record	No record	No record	-1	-1	-1	-1	-1	SEPTLIPPOS_24-05-1	224.09084:4768 225.09419:219 226.09755:0	0	2.91e-05	0.000230847	3.78e-05	2.37e-05	0.000484786	0.000180403	4.52e-05	5.22e-05	4.17e-05	3.29e-05	0.000107904	5.2e-05	0.000120534	0.000479858	6.31e-05	1.35e-05	0.000323411	5.33e-05	5.08e-05	1.88e-05	7.48e-05	0.000117268	7.41e-05	6.18e-05	6.89e-05	8.84e-05	3.85e-05	0.000119228
479	1.12	224.129	Unknown	0	0.0555556	dropped	dropped	FALSE	No record	No record	No record	No record	No record	-1	-1	-1	-1	-1	SEPTLIPPOS_57-04-1	224.12421:4392 225.12756:654 226.13092:1526	0	9.56e-06	0.000173135	2.78e-05	1.8e-05	7.62e-05	5.93e-05	3.26e-05	2.2e-05	5.45e-05	4.56e-05	0.000119286	5.2e-05	7.23e-05	0.000132243	5.68e-05	1.85e-05	0.000648435	8.77e-05	4.69e-05	3e-05	5.13e-05	7.46e-05	3.97e-05	7.2e-05	4.04e-05	0.000141866	4.5e-05	0.00010674
480	1.15	224.196	Unknown	0	0.0138889	retained	retained	FALSE	No record	No record	No record	No record	No record	-1	-1	-1	-1	-1	SEPTLIPPOS_58-01-1	224.19606:3750 225.19941:4120 226.20277:550	0	1.6e-05	0.000265846	9.45e-05	2.64e-05	0.000114325	0.000130577	3.53e-05	4.86e-05	4.96e-05	5.01e-06	0.000207236	7.62e-05	6.1e-05	4.21e-05	6.64e-05	1.2e-05	0.000138534	2.62e-05	3.24e-05	3.29e-05	8.56e-05	9.51e-05	5.06e-05	4.61e-05	2.12e-05	9.49e-05	7.69e-05	8.06e-05
481	10.75	225.186	Unknown	0	0.0277778	retained	retained	TRUE	No record	No record	No record	No record	No record	-1	-1	-1	-1	-1	SEPTLIPPOS_19-43-1	225.18761:6294 226.19096:1480 227.19432:444	55.05815:72 57.03533:7 57.07265:7 62.93064:3 65.03869:17 67.05772:99 69.07243:51 71.08837:7 77.0411:27 79.05509:44 81.07092:61 83.05165:14 83.08382:10 85.0667:10 91.05597:51 93.06589:10 93.0727:17 95.08674:48 95.11014:7 97.06808:10 97.10147:17 105.06898:20 107.07962:14 109.10048:27 117.07173:14 119.08574:20 121.09517:7 123.07755:3 125.0713:14 133.1006:24 135.1162:3 137.09569:7 143.11545:3 147.114…	2.38e-05	5.51e-05	3.83e-05	3.04e-05	3.18e-05	4.38e-05	5.31e-05	3.93e-05	2.55e-05	0.000543386	7.57e-05	4.29e-05	4.8e-05	2.8e-05	3.46e-05	2.21e-05	4.62e-05	9.4e-05	5.36e-05	3.64e-05	3.55e-05	4.08e-05	3.67e-05	4.16e-05	2.62e-05	0.000147913	3.63e-05	3.91e-05
482	1.47	225.195	Unknown	0	0.611111	retained	retained	TRUE	No record	No record	No record	No record	No record	-1	-1	-1	-1	-1	SEPTLIPPOS_01-37-2	225.19781:4788 226.20116:1483 227.20452:494	53.05193:5 55.05801:87 58.06646:5 61.04459:33 66.03513:3 69.07359:5 72.04732:3 77.03869:8 80.04983:5 81.07102:5 83.08781:31 84.044:3 91.05349:5 98.98589:8 100.11121:10 109.96367:13 118.91534:3 125.07032:5 127.9696:5 138.96217:5 139.97409:5 141.06343:3 143.11797:23 165.06552:3 181.08235:3 184.08846:3 225.09975:3 225.19507:23	0.000111384	0.0007301	0.000579808	0.000538061	0.00102513	0.00107058	0.000809146	0.00051268	0.000846711	0.000162819	0.00071908	0.00081399	0.00109975	0.00051941	0.000967433	0.000301364	0.000569775	0.000909694	0.000848061	0.000778337	0.000897901	0.00102237	0.00109063	0.000912828	0.000674525	0.00188891	0.000432589	0.000917242
483	1.87	226.034	Unknown	0	0.0277778	dropped	dropped	TRUE	No record	No record	No record	No record	No record	-1	-1	-1	-1	-1	SEPTLIPPOS_68-39-1	226.03419:5538 227.03754:1170 228.0409:931	64.02274:10 66.97687:10 68.98331:41 68.99152:31 75.02249:31 78.03793:20 81.98725:31 90.03362:20 94.99707:41 102.03498:92 108.00445:375 109.00726:20 122.00511:383 124.90981:10 130.03986:41 132.99742:72 138.96907:133 139.89749:21 144.13654:20 164.97281:63 165.97696:863 166.98051:20 183.98828:51	3.79e-06	0	5.91e-06	0	2.25e-05	7.95e-06	4.17e-06	0	7.85e-06	0.000186129	1.2e-05	7.05e-06	4.17e-05	6.44e-06	2.15e-05	6.74e-06	7.45e-06	0	5.3e-06	2.89e-06	6.76e-06	3.4e-06	1.24e-05	0	7.71e-06	1.16e-05	2.19e-06	0
484	1.1	226.141	Unknown	0	0.0138889	retained	retained	FALSE	No record	No record	No record	No record	No record	-1	-1	-1	-1	-1	SEPTLIPPOS_93-01-2	226.14114:3318 227.14449:512 228.14785:512	0	1.18e-05	0.000128083	5.67e-05	3.42e-05	0.000204328	0.000248269	3.26e-05	3.79e-05	0.000112038	3.87e-05	0.00019881	5.45e-05	5.74e-05	0.000176324	0.00012846	4.04e-05	0.000239992	5.26e-05	6.19e-05	2.36e-05	9.13e-05	0.000110152	5.53e-05	7.79e-05	5.66e-05	0.00010326	4.61e-05	0.000144205
485	1.09	226.95	Unknown	0	0.736111	dropped	dropped	TRUE	No record	No record	No record	No record	No record	-1	-1	-1	-1	-1	SEPTLIPPOS_01-37-2	226.94885:9608 227.9522:0 228.95556:0	58.07184:10 71.07767:10 84.28229:10 90.97538:216 98.91708:20 111.96066:20 142.06612:31	0.000223502	0.000214092	0.00071865	0.000647151	0.00073521	0.000799357	0.00207778	0.000857021	0.000687436	0.000496697	0.00039762	0.000697921	0.000796972	0.000703111	0.000725252	0.000358896	0.000959308	0.000955417	0.000626125	0.00210119	0.00138364	0.000760551	0.000675294	0.00062182	0.000638652	0.00201615	0.000640402	0.00152098
486	13.31	227.2	Unknown	0	0.0277778	retained	retained	TRUE	No record	No record	No record	No record	No record	-1	-1	-1	-1	-1	SEPTLIPPOS_19-43-1	227.1981:5669 228.20145:1211 229.20481:462	55.02045:20 55.05501:72 55.25315:10 57.06945:20 57.08224:10 59.05389:10 65.04893:10 67.05426:10 69.0689:41 72.35316:10 73.4451:10 77.03862:20 78.03425:10 79.05258:10 80.82961:10 81.18662:10 83.83823:10 85.09795:10 91.05193:10 92.0609:10 93.06861:20 95.08811:20 96.08731:10 97.10703:10 98.78205:10 105.06464:10 106.55441:10 108.91331:10 110.37366:10 115.05825:10 121.10294:10 123.09165:10 125.09657:1…	2.33e-05	3.98e-05	4.7e-05	5.74e-05	3.72e-05	3.74e-05	4e-05	4.36e-05	2.57e-05	0.000489446	3.38e-05	8.89e-05	5.33e-05	2.65e-05	7.71e-05	1.85e-05	2.05e-05	4.03e-05	5.65e-05	6.26e-05	3.02e-05	4.44e-05	4.77e-05	5.16e-05	5.52e-05	8.51e-05	2.42e-05	7.26e-05
487	3.46	227.2	Unknown	0	0.0138889	retained	retained	FALSE	No record	No record	No record	No record	No record	-1	-1	-1	-1	-1	SEPTLIPPOS_01-37-2	227.19986:4459 228.20321:1024 229.20657:0	0	0.000103717	0.000668959	0.000381025	0.0003834	0.000607408	0.000686176	0.000404194	0.000482334	0.00058652	0.000144949	0.000378405	0.000494983	0.000523359	0.000336846	0.00036249	0.000171706	0.000166505	0.000711637	0.000499352	0.000357452	0.000522615	0.000191837	0.000769414	0.000515647	0.000316932	0.000788867	0.000266401	0.0005886
488	1.7	227.638	Unknown	0	0.0277778	retained	retained	TRUE	No record	No record	No record	No record	No record	-1	-1	-1	-1	-1	SEPTLIPPOS_49-11-1	227.63652:5724 228.63987:2795 229.64323:0	50.0219:7 51.02525:24 53.03922:17 55.022:7 55.05656:17 56.05292:7 57.03369:10 57.05822:7 58.06707:14 63.07006:3 65.04259:27 67.05705:20 69.00018:10 69.07173:17 70.0678:10 72.04778:10 77.04032:92 78.04469:3 79.05555:48 81.03071:7 81.07137:17 83.05082:14 85.06454:7 87.04839:7 91.05505:92 92.05997:7 93.0704:24 94.07402:7 94.0836:7 95.08853:10 97.02539:10 97.06155:7 100.07741:10 103.05485:17 104.0603…	0	0	1.39e-05	2.89e-05	0	3.09e-05	7.21e-06	1.84e-05	0	0	0	1.24e-05	1.57e-05	0	2.71e-05	0	0	1.32e-05	1.2e-05	0	3.59e-06	3.99e-05	3.63e-05	3.67e-06	3.52e-05	6.51e-06	3.03e-05	4.01e-06
489	1.06	227.943	Unknown	0	0.0833333	dropped	dropped	FALSE	No record	No record	No record	No record	No record	-1	-1	-1	-1	-1	SEPTLIPPOS_03-02-2	227.94305:5856 228.9464:0 229.94976:4181	0	2.18e-05	0.000726834	2.76e-05	1.73e-05	0.000367605	4.47e-05	6.53e-05	9.15e-05	3.93e-05	2.04e-05	0.000535818	5.94e-05	5.5e-05	0.000406591	9.22e-05	2.04e-05	0.000465254	4.55e-05	5.3e-05	0.000111161	2.2e-05	5.57e-05	2.05e-05	8.43e-05	6.72e-05	0.000233497	2e-05	7.87e-05
490	19.31	228.103	Unknown	0	0.0972222	retained	retained	TRUE	No record	No record	No record	No record	No record	-1	-1	-1	-1	-1	SEPTLIPPOS_26-36-2	228.10399:6696 229.10734:1141 230.1107:670	65.04168:20 67.04226:20 72.04443:10 77.04308:20 80.05047:31 92.04811:20 93.0544:143 106.06469:379 150.03204:61 168.04922:72 186.05429:133 228.10316:41	5.95e-05	0.000823105	0.000750531	0.000932611	0.00104163	0.00123211	0.000688078	0.000543983	0.000531565	0.000417063	0.000487196	0.000873601	0.00104841	0.000444734	0.000865789	0.000490472	0.000873904	0.00116239	0.000555843	0.000682465	0.000741462	0.000569787	0.00057321	0.00066522	0.000447484	0.00656638	0.000687577	0.000768384
491	19.73	228.104	Unknown	0	0.75	retained	retained	TRUE	No record	No record	No record	No record	No record	-1	-1	-1	-1	-1	SEPTLIPPOS_01-37-2	228.10292:5328 229.10627:930 230.10963:407	67.04267:10 67.9903:5 78.03806:10 92.05029:10 93.05659:61 106.06575:92 150.03218:26 168.04776:31 170.05934:10 184.0444:5 186.05684:56 210.09891:5 228.10228:31	0.00012395	0.000707682	0.00335152	0.00224813	0.00211927	0.00388951	0.00338155	0.00234666	0.0024184	0.00100889	0.000767008	0.00266819	0.00437911	0.000722202	0.00218753	0.000240857	0.00222973	0.00310625	0.00197459	0.00257657	0.00270189	0.0021378	0.00271124	0.00270184	0.00191238	0.00692712	0.00208699	0.00314822
492	16.66	228.104	Unknown	0	0.0138889	retained	retained	TRUE	No record	No record	No record	No record	No record	-1	-1	-1	-1	-1	SEPTLIPPOS_06-21-2	228.10391:10320 229.10726:1420 230.11062:657	51.02336:5 55.05779:20 65.03722:10 66.04632:20 67.04585:26 67.05856:10 77.03834:36 78.03647:20 79.05608:26 80.05073:10 81.07066:10 92.05121:41 93.05752:133 95.08517:15 96.04008:10 105.6876:10 106.0667:284 107.06927:5 132.0312:10 140.02016:5 144.16788:5 150.03835:51 168.04692:72 169.06956:10 170.06401:5 184.1105:10 186.04626:20 186.06168:92 228.1011:36	6.28e-05	0.000252815	0.0015241	0.000233933	0.00106455	0.000374336	0.000564543	0.000231904	0.000263165	0.000381926	0.000346772	0.000317483	0.000355576	0.000389985	0.000298034	0.000216537	0.000629442	0.000470456	0.000165288	0.000364891	0.00036883	0.000250007	0.00037342	0.000319346	0.000361709	0.0012433	0.000441031	0.00055514
493	0.9	228.109	Unknown	0	0.0277778	retained	retained	FALSE	No record	No record	No record	No record	No record	-1	-1	-1	-1	-1	SEPTLIPPOS_01-37-2	228.10292:4977 229.10627:689 230.10963:689	0	0.000115767	0.000343292	0.000288723	0.000254519	0.00042012	0.000337611	0.00036719	0.000201878	0.000234706	9.26e-05	0.000159787	0.000199974	0.000340629	0.000161529	0.000203759	8.61e-05	0.000663641	0.000264131	0.00016208	0.000245878	0.000256026	0.000188434	0.000230381	0.000212013	0.000173586	0.000562347	0.000193235	0.000251887
494	1.11	228.169	Unknown	0	0.0416667	dropped	dropped	FALSE	No record	No record	No record	No record	No record	-1	-1	-1	-1	-1	SEPTLIPPOS_90-05-2	228.16873:4861 229.17208:696 230.17544:3946	0	1.46e-05	5.77e-05	5.67e-05	4.49e-05	7.62e-05	0.000348135	3.87e-05	3.29e-05	0.000117762	1.38e-05	5.93e-05	3.85e-05	0.000175498	0.000476411	4.25e-05	1.85e-05	0.000381009	0.000106518	4.85e-05	3.97e-05	6.59e-05	6.79e-05	6.16e-05	5.39e-05	6.03e-05	0.000132563	5.91e-05	8.15e-05
495	4.39	228.194	Unknown	0	0.0277778	retained	retained	TRUE	No record	No record	No record	No record	No record	-1	-1	-1	-1	-1	SEPTLIPPOS_65-37-1	228.19365:5599 229.197:1023 230.20036:279	52.88382:10 55.05941:41 55.25965:10 57.03233:10 59.03672:10 60.98751:10 65.03884:10 67.05555:51 69.035:10 74.05737:10 77.04364:10 79.05263:20 81.08112:10 85.0628:20 91.06131:10 93.05493:20 95.0839:31 97.10416:20 103.05288:10 106.05939:41 106.0652:61 106.90569:10 109.32451:10 110.44613:10 119.08852:10 120.09192:10 122.07077:10 129.04713:10 132.02589:10 133.09692:10 145.03462:10 150.0428:10 151.156…	5.96e-05	0.000676406	0.000795575	8.77e-05	0.00010596	0.000211544	0.000236254	0.00066265	0.000188746	0.000120086	0.000243007	0.000228542	0.000682705	6.32e-05	0.000426494	0.000101309	0.000154423	0.000523282	0.000644136	0.000225216	0.000259829	0.000221386	0.000359918	0.000275678	0.000167334	0.000971665	0.000255614	0.000223611
496	1.18	229.152	Unknown	0	0.0972222	dropped	dropped	TRUE	No record	No record	No record	No record	No record	-1	-1	-1	-1	-1	SEPTLIPPOS_35-33-1	229.1324:4407 230.13575:856 231.13911:514	55.05981:46 59.9911:20 69.07306:41 70.06559:26 71.96408:5 83.08574:46 86.00732:46 88.0789:56 115.07249:10 130.02814:41 140.10753:5 154.07527:10 155.08441:10 187.06047:10	4e-05	0.000346146	8.82e-05	0.000100435	0.000172571	0.000275115	6.89e-05	5.24e-05	8.34e-05	0.000656457	0.000437382	7.43e-05	0.000183935	4.41e-05	0.00011325	6.11e-05	0.000138368	0.00011691	0.000129023	5.95e-05	0.00019371	0.000107676	0.000105908	0.000108965	0.000640706	0.000166053	9.61e-05	0.000181669
497	1.1	229.946	Unknown	0	0.0277778	retained	retained	FALSE	No record	No record	No record	No record	No record	-1	-1	-1	-1	-1	SEPTLIPPOS_90-05-2	229.95691:3738 230.96026:0 231.96362:0	0	2.4e-05	0.000461197	4.76e-05	1.73e-05	0.000163432	4.64e-05	4.17e-05	1.74e-05	1.05e-05	6.13e-05	0.000467065	1.33e-05	2.87e-05	4.79e-05	3.78e-05	2.04e-05	0.000103776	2.66e-05	0	5.93e-05	0	1.35e-05	2.53e-05	2.31e-05	0	4.98e-05	1.53e-05	6.36e-06
498	1.17	230.077	Unknown	0	0.0416667	dropped	dropped	FALSE	No record	No record	No record	No record	No record	-1	-1	-1	-1	-1	SEPTLIPPOS_58-01-1	230.07828:4455 231.08163:734 232.08499:245	0	3.82e-05	8.25e-05	7.13e-05	3.42e-05	0.000267068	5.2e-05	7.59e-05	4.94e-05	6.95e-05	4.23e-05	0.000585511	2.99e-05	4.27e-05	0.000133249	3.99e-05	5.82e-05	9.38e-05	6.99e-05	4.69e-05	7.54e-05	7.46e-05	7.15e-05	5.02e-05	2.65e-05	3.87e-05	8.84e-05	3.94e-05	5.37e-05
499	1.1	230.168	Unknown	0	0.0277778	dropped	dropped	FALSE	No record	No record	No record	No record	No record	-1	-1	-1	-1	-1	SEPTLIPPOS_90-05-2	230.14961:8325 231.15296:696 232.15632:4410	0	9.56e-06	0.000146699	3.06e-05	2.38e-05	0.000163432	0.000115973	2.26e-05	1.65e-05	6.61e-05	0.000135884	7.18e-05	5.2e-05	2.75e-05	0.000105371	3.07e-05	1.9e-06	0.000863093	2.45e-05	1.44e-05	3.02e-05	3.17e-05	4.46e-05	3.02e-05	5.31e-05	1.66e-05	5.3e-05	4.61e-05	5.47e-05
500	0.66	230.242	Unknown	0	0.0138889	retained	retained	FALSE	No record	No record	No record	No record	No record	-1	-1	-1	-1	-1	SEPTLIPPOS_01-37-2	230.24203:4149 231.24538:315 232.24874:189	0	9.65e-05	7.51e-05	0.000121692	7.76e-05	9.51e-05	0.000176537	9.98e-05	7.71e-05	8.62e-05	5.52e-05	6.21e-05	6.15e-05	0.000128248	6.28e-05	0.000103461	6.6e-05	6.69e-05	0.000150684	8.45e-05	0.000144427	9.04e-05	7.57e-05	0.000113925	0.000108761	7.72e-05	0.000325129	8.61e-05	0.000181905
501	1.54	231.137	Unknown	0	0.0833333	retained	retained	TRUE	No record	No record	No record	No record	No record	-1	-1	-1	-1	-1	SEPTLIPPOS_23-27-2	231.13771:5050 232.14106:1351 233.14442:6847	51.03261:10 53.04879:10 55.05584:20 58.07495:10 63.02897:10 65.12726:10 67.06093:10 69.07215:10 77.03955:61 79.05478:51 81.07059:41 83.05132:10 84.08236:10 88.95444:10 91.05696:61 92.06324:10 93.66158:10 95.08636:10 103.04832:10 104.06103:10 105.06567:41 105.53644:10 107.06313:10 109.03371:10 110.06053:10 115.05174:51 117.06669:31 117.07433:20 119.07757:20 119.94483:10 121.06207:10 127.04715:20 1…	2.66e-05	0.000181699	0.000268637	0.00015059	9.82e-05	9.86e-05	0.000139665	0.000333801	6.59e-05	2.59e-05	8.16e-05	8.7e-05	0.00121732	6.2e-05	0.000221078	4.93e-05	6.36e-05	0.000106518	0.000305051	0.000109922	0.000114282	7.52e-05	0.000169199	6.35e-05	0.000104529	0.000115818	6.38e-05	0.000103912
502	1.81	231.137	Unknown	0	0.0833333	retained	retained	TRUE	No record	No record	No record	No record	No record	-1	-1	-1	-1	-1	SEPTLIPPOS_23-27-2	231.13771:6793 232.14106:2177 233.14442:3476	53.04571:20 55.05793:31 65.04527:20 77.03955:41 79.05603:72 81.07187:51 83.01273:10 91.04888:20 91.05157:72 102.04056:10 103.05548:41 105.06857:51 115.05325:102 117.06516:20 119.08527:41 127.05193:102 128.0611:225 129.07106:61 130.07533:20 131.08348:31 140.0546:10 141.07047:102 142.07822:51 143.08281:82 144.08585:10 145.0992:51 152.06569:31 153.07349:20 155.07974:51 156.09216:31 157.09196:31 158.…	2.34e-05	7.68e-05	0.000587783	0.00015059	9.91e-05	0.000153987	9.79e-05	0.000480577	7.28e-05	4.12e-05	0.00014678	8.7e-05	0.0016375	3.35e-05	0.000246981	7.7e-05	4.4e-05	9.33e-05	0.000188582	9.15e-05	9.1e-05	8.85e-05	0.000174474	8.53e-05	0.000133606	0.000153029	6.79e-05	0.000123234
503	5.52	231.157	Unknown	0	1	dropped	dropped	TRUE	No record	No record	No record	No record	No record	-1	-1	-1	-1	-1	SEPTLIPPOS_01-37-2	231.15755:39814 232.1609:10248 233.16426:2049	53.04371:56 54.88846:20 55.02136:48 55.05697:1894 55.28554:10 55.3895:10 55.47884:15 55.53247:15 55.60719:5 55.67458:10 56.10303:10 57.03307:15 58.06754:21 58.87601:21 59.05053:476 65.03978:10 67.05423:20 69.03957:10 73.06576:20 77.03745:10 82.79726:26 83.04921:1161 83.46911:10 84.77287:10 87.04549:10 93.03344:5 100.76197:11 101.05976:1135 101.31535:6 101.54851:10 102.66109:10 108.06241:10 111.04…	0.00092618	0.00241176	0.00163422	0.00118538	0.00333876	0.00547583	0.00214014	0.00185732	0.00196417	0.000908494	0.00225732	0.00263269	0.00328067	0.00148104	0.0044465	0.00109112	0.00134321	0.0022129	0.00171623	0.0017097	0.0028928	0.00356562	0.00512378	0.00360558	0.00201299	0.00509999	0.00123516	0.00351921
504	1.01	231.169	Unknown	0	0.0555556	retained	retained	TRUE	No record	No record	No record	No record	No record	-1	-1	-1	-1	-1	SEPTLIPPOS_01-37-2	231.16829:12108 232.17164:4248 233.175:798	56.04701:10 56.05758:31 58.06754:41 60.04615:31 60.08007:31 67.05538:51 68.05084:20 69.07241:31 72.04732:31 84.08024:112 85.06295:20 86.09851:31 100.07449:31 110.09693:20 123.09222:20 126.08906:20 128.14053:10 130.08615:31 141.03828:10 144.13469:10 185.07037:10 202.07442:20 231.16763:20	0.000281654	0.000106736	3.74e-05	3.42e-05	4.09e-05	0.000108242	2.92e-05	1.92e-05	4.48e-05	4.22e-05	0.00109869	6.63e-05	8.2e-05	0.000132243	8.34e-05	0.000724842	0.000138534	6.43e-05	3.24e-05	3.02e-05	9.67e-05	5.26e-05	2.51e-05	6.71e-05	4.25e-05	5.77e-05	2.7e-05	0.000125119
505	1.11	232.069	Unknown	0	0.0555556	dropped	dropped	FALSE	No record	No record	No record	No record	No record	-1	-1	-1	-1	-1	SEPTLIPPOS_11-06-2	232.07217:3264 233.07552:1723 234.07888:2462	0	1.81e-05	4.27e-05	2.76e-05	2.74e-05	0.000505651	1.85e-05	4.52e-05	1.74e-05	3.01e-05	1.36e-05	2.65e-05	1.37e-05	3.06e-05	0.000321417	6.14e-05	2.02e-05	0.000668669	2.62e-05	1.33e-05	1.78e-05	2.2e-05	2.69e-05	5.06e-05	2.39e-05	0	5.16e-05	1.25e-05	2.43e-05
506	1.46	232.13	Unknown	0	0.0277778	retained	retained	TRUE	No record	No record	No record	No record	No record	-1	-1	-1	-1	-1	SEPTLIPPOS_58-01-1	232.12978:4255 233.13313:1483 234.13649:533	54.03771:5 65.03884:5 72.08694:5 77.03992:26 79.05514:15 89.04266:10 91.05593:26 93.06992:10 103.05289:10 104.05985:5 105.06593:10 115.04893:20 115.05499:51 116.05952:36 117.05315:31 117.06384:26 118.06482:36 127.05049:10 128.06445:10 130.06581:36 131.04645:51 132.05835:41 132.07945:82 134.0873:10 142.06483:10 143.07106:31 144.07915:56 145.05505:10 146.05986:31 146.09227:10 148.11249:10 155.0692:…	1.81e-05	7.32e-05	0.00012243	0.000191014	6.79e-05	5.76e-05	7.82e-05	4.26e-05	0.000170919	3.32e-05	9.89e-05	5.94e-05	0.000209247	4.47e-05	4.62e-05	3.31e-05	8.67e-05	0.000208706	6.43e-05	9.07e-05	8.41e-05	5.85e-05	0.000145149	5.18e-05	3.61e-05	0.000171169	4.69e-05	7.82e-05
507	5.49	232.159	Unknown	0	0.0138889	retained	retained	FALSE	No record	No record	No record	No record	No record	-1	-1	-1	-1	-1	SEPTLIPPOS_82-24-1	232.15903:3300 233.16238:280 234.16574:0	0	0.000226484	0.000570167	0.000471703	0.000320519	0.000768516	0.0011752	0.000518051	0.000449114	0.000679258	0.000186647	0.00047478	0.000734571	0.00105925	0.000274952	0.00115735	0.000301291	0.000363133	0.000873363	0.000643299	0.000504359	0.000665415	0.00110987	0.00150528	0.00111149	0.000595483	0.00146378	0.000328936	0.000664236
508	1.4	232.167	Unknown	0	0.263889	dropped	dropped	TRUE	No record	No record	No record	No record	No record	-1	-1	-1	-1	-1	SEPTLIPPOS_06-21-2	232.1662:4701 233.16955:1923 234.17291:683	67.04469:20 73.01356:10 77.03587:41 79.05357:20 91.05441:92 93.06978:31 103.05575:20 105.07029:20 110.06235:31 115.05363:41 116.06579:20 117.06557:31 118.06657:41 119.08107:31 120.07516:10 122.05547:20 128.05363:20 128.06322:31 130.06459:41 131.04686:20 131.07111:20 132.07986:61 132.09285:20 134.09593:20 143.07504:31 144.07637:41 146.09633:31 148.07367:31 149.08369:20 157.08217:31 157.0981:10 158…	0.000103565	0.000340065	0.000694282	0.000255891	0.000525808	0.000568914	0.000348403	0.00094108	0.000507522	9.25e-05	0.000512417	0.000331005	0.00653479	0.000885492	0.000336286	0.000132955	0.00109212	0.00038602	0.00128499	0.000355593	0.000449102	0.000469846	0.000847052	0.000570538	0.000277679	0.00101353	0.000215747	0.000529928
509	2.15	232.168	Unknown	0	0.0138889	retained	retained	TRUE	No record	No record	No record	No record	No record	-1	-1	-1	-1	-1	SEPTLIPPOS_85-25-2	232.16763:3365 233.17098:4863 234.17434:1931	53.04284:10 55.05605:10 58.06653:10 61.98565:10 65.0454:10 67.05296:10 69.06874:10 77.04208:20 77.34222:10 79.05482:31 79.61431:10 81.05283:10 82.06246:10 84.04612:10 86.06001:10 89.04229:10 91.05286:61 91.06633:10 92.81913:10 94.06493:10 95.72326:10 103.05532:20 104.05366:10 105.06693:10 107.08484:10 109.05265:10 110.06475:10 115.05904:10 117.0664:31 117.07861:10 119.04182:10 120.0806:20 121.095…	5.91e-06	1.69e-05	3.88e-05	5.88e-05	9.29e-06	3.84e-05	1.65e-05	3.75e-05	2.4e-05	2.31e-05	6.98e-05	1.52e-05	0.000157659	8.55e-06	3.27e-05	1.21e-05	8.61e-06	2.68e-05	7.36e-05	2.42e-05	1.9e-05	2.15e-05	2.66e-05	1.43e-05	5.23e-05	2.98e-05	1.63e-05	2.78e-05
510	1.08	232.894	Unknown	0	0.138889	dropped	dropped	FALSE	No record	No record	No record	No record	No record	-1	-1	-1	-1	-1	SEPTLIPPOS_94-36-1	232.89447:3895 233.89782:342 234.90118:3785	0	7.09e-05	0.000115423	0.000524251	0.000592255	0.000327018	0.000836082	0.000736289	0.000496898	0.000694632	0.000370703	7.95e-05	0.000726953	0.000494672	0.000382538	0.000603748	0.000244227	0.000138534	0.00111498	0.00073494	0.000672522	0.00085659	0.000489194	0.00102722	0.00071705	0.000532096	0.00108981	0.000984777	0.00102263
511	4.06	232.99	Unknown	0	0.0138889	retained	retained	FALSE	No record	No record	No record	No record	No record	-1	-1	-1	-1	-1	SEPTLIPPOS_01-37-2	232.98975:5650 233.9931:342 234.99646:114	0	0.000131443	0.000278009	0.000382059	0.000372795	0.000117578	0.000793988	0.000369657	0.000387145	0.000412821	5.72e-05	0.000126233	0.000354621	0.000543368	0.000122581	0.000411283	0.000205109	0.000159223	0.000589531	0.000416499	0.000415512	0.000448257	0.000546736	0.000418568	0.000406886	0.00044196	0.000454436	0.000401008	0.000358391
512	10.86	232.993	Unknown	0	0.0138889	retained	retained	FALSE	No record	No record	No record	No record	No record	-1	-1	-1	-1	-1	SEPTLIPPOS_06-21-2	232.99287:3934 233.99622:96 234.99958:448	0	6.07e-05	0.000356199	0.000580989	0.000237301	0.00026273	0.000329665	0.000299065	0.000197885	0.000226201	0.000135366	0.000310706	0.000191404	0.000605564	8.24e-05	0.000174995	7.55e-05	0.00014383	0.000173633	0.000252187	0.000260134	0.000235325	0.000251709	0.000242829	0.00016304	0.000216473	0.000657234	0.000201677	0.000380068
513	1.15	233.063	Unknown	0	0.0277778	dropped	dropped	FALSE	No record	No record	No record	No record	No record	-1	-1	-1	-1	-1	SEPTLIPPOS_24-05-1	233.0603:4226 234.06365:418 235.06701:418	0	9.27e-05	9.78e-05	5.88e-05	3.48e-05	7.62e-05	0.000115973	5.84e-05	3.61e-05	5.89e-05	6.11e-05	3.16e-05	5.31e-05	6.12e-05	0.000425342	3.1e-05	1.79e-05	8.09e-05	4.89e-05	3.24e-05	7.91e-05	5.83e-05	5.52e-05	5.02e-05	4.77e-05	4.04e-05	7.12e-05	1.53e-05	3.11e-05
514	1.74	233.109	Unknown	0	0.194444	retained	retained	TRUE	No record	No record	No record	No record	No record	-1	-1	-1	-1	-1	SEPTLIPPOS_11-06-2	233.10768:5381 234.11103:1365 235.11439:1025	53.04206:4 55.05841:72 58.07008:8 65.04129:41 68.97894:6 69.07394:4 77.039:6 78.99525:4 79.99204:6 80.05013:20 80.97729:12 82.06574:4 83.08552:22 84.08053:2 90.99313:6 91.04162:6 92.05189:33 93.05683:2 97.00462:8 108.00388:4 109.00964:98 114.13253:4 117.04638:4 118.0519:31 119.06017:4 124.02119:119 126.02571:14 126.37617:4 128.07027:6 128.14854:6 129.06583:2 131.08145:4 151.02618:227 151.03313:47…	0.000136384	0.000434513	0.000285473	0.000361691	0.000833579	0.000924847	0.000393567	0.000275985	0.000592408	0.000161438	0.000476849	0.000301294	0.000503833	0.000246772	0.000723125	0.000239319	0.000435297	0.000609882	0.000352057	0.000413446	0.000585988	0.00077928	0.000916211	0.00062196	0.000326091	0.0011233	0.000201051	0.000662822
515	1.12	233.149	Unknown	0	0.0694445	dropped	dropped	FALSE	No record	No record	No record	No record	No record	-1	-1	-1	-1	-1	SEPTLIPPOS_57-04-1	233.15031:4862 234.15366:2182 235.15702:1981	0	3.64e-05	0.000230847	9.72e-05	9.62e-05	0.000225706	0.000556672	0.000206272	0.000160192	0.000239286	2.48e-05	0.000179742	0.000112557	0.000237452	0.000423612	0.000276498	5.54e-05	0.000673944	0.000180994	4.13e-05	0.000155378	0.000170473	0.000348401	0.000223419	0.000457083	0.00028771	0.000213962	0.000196518	0.000175307
516	1.83	233.153	Unknown	0	0.222222	retained	retained	TRUE	No record	No record	No record	No record	No record	-1	-1	-1	-1	-1	SEPTLIPPOS_06-21-2	233.15234:6265 234.15569:1247 235.15905:1085	55.02113:10 60.0831:10 67.05393:20 71.07735:10 77.04206:31 79.05608:20 91.05441:102 92.06069:20 93.06841:10 95.05077:20 105.07029:41 109.0016:20 111.04342:20 114.12282:10 115.05515:51 116.06426:20 117.06709:31 119.08415:10 128.05682:31 129.06837:61 130.07265:10 131.08727:10 133.09901:20 135.09163:20 142.08057:20 143.08348:20 145.0965:31 159.11801:31 175.12483:10 189.06012:10 191.13289:10 203.0799…	2.81e-05	0.000620021	0.000925204	0.000474883	7.44e-05	0.00035286	0.00019982	0.000904786	0.000137225	2.42e-05	0.00073715	0.00012646	0.00137436	4.52e-05	0.000283124	0.000151488	9.02e-05	0.000206974	0.000775783	0.000187817	0.000263209	0.000323957	0.000195993	0.000261803	0.00027826	0.000338618	0.000211213	0.000261547
517	1.06	233.181	Unknown	0	0.0138889	retained	retained	FALSE	No record	No record	No record	No record	No record	-1	-1	-1	-1	-1	SEPTLIPPOS_03-02-2	233.18155:9461 234.1849:0 235.18826:57701	0	7.36e-05	0.00117425	5.52e-05	3.12e-05	7.62e-05	0.000178255	6.53e-05	3.18e-05	0.000134445	6.82e-06	0.000611656	9.52e-05	9.23e-05	0.000105271	6.14e-05	9.75e-05	0.000173126	4.89e-05	3.51e-05	9.44e-05	5.13e-05	0.000242736	8.35e-05	6.33e-05	2.24e-05	7.81e-05	0.000167282	0.000104855
518	17.53	233.189	Unknown	0	0.0138889	retained	retained	FALSE	No record	No record	No record	No record	No record	-1	-1	-1	-1	-1	SEPTLIPPOS_69-38-2	233.18887:3455 234.19222:1000 235.19558:400	0	5.3e-05	2.78e-05	5.91e-05	4.42e-05	0.000111227	9.94e-05	9.56e-05	3.66e-05	6.56e-05	0.00027833	0.000120616	0.000103987	8.27e-05	6.01e-05	7.71e-05	0.000222983	5.96e-05	8.53e-05	4.78e-05	6.12e-05	5.87e-05	9.44e-05	6.65e-05	7.35e-05	5.36e-05	0.000138145	7.66e-05	5.66e-05
519	1.33	233.196	Unknown	0	0.125	retained	retained	TRUE	No record	No record	No record	No record	No record	-1	-1	-1	-1	-1	SEPTLIPPOS_58-01-1	233.22145:20778 234.2248:3366 235.22816:210	55.05941:6 56.05368:12 57.89478:6 58.06676:178 58.40825:4 59.07685:27 59.90213:8 60.08253:343 60.10989:6 60.56273:4 67.05786:14 68.05099:4 69.07254:84 70.06861:10 71.07539:10 72.08215:10 77.03992:4 79.05263:2 82.06664:12 84.08141:14 85.02896:6 86.09573:8 87.06902:2 89.99894:2 91.05728:4 94.05848:4 98.09289:51 99.10489:20 102.05509:4 102.09075:6 103.05432:4 112.11092:4 113.78513:8 114.12869:480 11…	1.85e-05	0.00194637	2.78e-05	3.42e-05	3.81e-05	9.28e-05	2.92e-05	3.34e-05	0.000112038	6.99e-06	0.000539818	7.16e-05	8.22e-05	3.88e-05	2.97e-05	6.5e-05	6.02e-05	2.45e-05	3.12e-05	2.31e-05	4.99e-05	4.27e-05	2.51e-05	3e-05	3.63e-05	9.91e-05	6e-05	9.05e-05
520	1.07	233.987	Unknown	0	0.0416667	dropped	dropped	FALSE	No record	No record	No record	No record	No record	-1	-1	-1	-1	-1	SEPTLIPPOS_01-37-2	233.98627:6247 234.98962:3053 235.99298:6912	0	0.000145321	9.77e-05	0.000286803	0.000220458	4.26e-05	0.000371329	0.000104369	0.000182712	0.000246482	5.15e-05	2.65e-05	0.000207973	0.000299648	1.78e-05	0.000217163	0.000301731	1.7e-05	0.00018186	0.000142552	5.33e-05	0.0002856	0.000289612	0.000205276	0.000252824	0.00013346	0.00031071	0.000167439	0.000445809
521	1.1	234.014	Unknown	0	0.0138889	retained	retained	FALSE	No record	No record	No record	No record	No record	-1	-1	-1	-1	-1	SEPTLIPPOS_93-01-2	234.01385:3832 235.0172:0 236.02056:2815	0	5.86e-05	0.000173011	8.82e-05	8.26e-05	4.09e-05	0.000162363	9.03e-05	9.14e-05	0.000112038	2.85e-05	0.000143676	7.62e-05	0.000137409	2.2e-05	7.98e-05	4.88e-05	4.01e-05	5.24e-05	6.58e-05	3.97e-05	0.000109846	8.91e-05	0.000122997	7.77e-05	0.000120812	9.95e-05	0.00013023	0.000131009
522	1.07	234.039	Unknown	0	0.0138889	retained	retained	FALSE	No record	No record	No record	No record	No record	-1	-1	-1	-1	-1	SEPTLIPPOS_58-01-1	234.03918:3458 235.04253:0 236.04589:9292	0	6.69e-05	0.00028831	3.84e-06	1.37e-05	4.09e-05	6.44e-06	3.26e-05	2.56e-05	2.24e-05	1.38e-05	0.000238572	1.79e-05	2.87e-05	2.09e-05	1.42e-05	2.04e-05	5.4e-05	4.55e-05	1.58e-05	1.78e-05	6.59e-05	2.37e-05	2.53e-05	4.77e-05	2.41e-05	5.16e-05	4e-05	2.73e-05
523	1.1	234.084	Unknown	0	0.0833333	dropped	dropped	TRUE	No record	No record	No record	No record	No record	-1	-1	-1	-1	-1	SEPTLIPPOS_27-04-2	234.08231:9036 235.08566:1045 236.08902:1465	58.06511:20 67.05267:10 69.04968:41 70.06568:20 72.08038:10 77.03812:31 79.05081:10 82.06224:10 84.07697:20 85.08829:41 89.03812:41 91.05807:31 92.04947:31 93.0544:10 94.06204:20 96.05763:31 99.04394:10 100.10743:20 104.04925:20 106.06469:31 116.04838:20 117.05876:51 118.06586:61 120.08062:41 121.09129:31 122.0937:20 123.03762:20 127.05002:20 128.03682:20 129.06914:20 130.06696:41 131.05246:20 13…	2.77e-05	0.000230723	2.78e-05	1.71e-05	0.000549616	8.93e-05	5.16e-05	3.29e-05	6.79e-05	3.28e-05	0.000278334	3.47e-05	6.94e-05	0.000930542	2.65e-05	4.07e-05	0.00149549	0.000113663	3.51e-05	6.03e-05	5.83e-05	2.69e-05	2.47e-05	3.59e-05	4.83e-05	0.00010326	2.25e-05	0.000183554
524	1.1	234.121	Unknown	0	0.0277778	dropped	dropped	FALSE	No record	No record	No record	No record	No record	-1	-1	-1	-1	-1	SEPTLIPPOS_69-38-2	234.12102:6280 235.12437:0 236.12773:266	0	0.000751473	0.000165068	4.16e-05	3.59e-05	0.000103481	0.00010953	4.12e-05	4.39e-05	6.95e-05	0.000105323	8.77e-05	4e-05	7.71e-05	0.000110202	8.31e-05	0.000211043	0.000120658	3.51e-05	3.1e-05	4.22e-05	5.7e-05	5.31e-05	8.8e-05	5.69e-05	3.02e-05	0.000160006	4.57e-05	8.15e-05
525	1.1	234.148	Unknown	0	0.0277778	dropped	dropped	FALSE	No record	No record	No record	No record	No record	-1	-1	-1	-1	-1	SEPTLIPPOS_90-05-2	234.14784:5741 235.15119:1392 236.15455:1160	0	2.07e-05	0.000140122	5.88e-05	3.31e-05	0.000124704	0.000163222	4.52e-05	3.29e-05	9.81e-05	2.05e-05	6.74e-05	0.000106272	5.79e-05	0.00028713	4.98e-05	1.94e-05	0.000659276	5.02e-05	6.19e-05	7.69e-05	0.000108368	6.42e-05	5.02e-05	6.2e-05	4.33e-05	5.16e-05	4.24e-05	8.15e-05
526	1.11	234.185	Unknown	0	0.0416667	dropped	dropped	FALSE	No record	No record	No record	No record	No record	-1	-1	-1	-1	-1	SEPTLIPPOS_57-04-1	234.18175:5965 235.1851:872 236.18846:4142	0	1.46e-05	4.89e-05	0.00017663	9.36e-05	0.000204483	9.79e-05	6.53e-05	0.00013927	5.89e-05	6.91e-06	3.98e-05	5.94e-05	0.000152837	0.000508691	4.82e-05	1.94e-05	0.000519708	0.000122323	9.28e-05	9.42e-05	7.46e-05	0.000167084	4.56e-05	9.55e-05	0.000112089	0.000149308	0.000179633	1.04e-05
527	1.18	234.226	Unknown	0	0.0138889	retained	retained	FALSE	No record	No record	No record	No record	No record	-1	-1	-1	-1	-1	SEPTLIPPOS_93-01-2	234.22551:4841 235.22886:1064 236.23222:0	0	1.72e-05	0.000357688	0.000102493	7.87e-05	5.64e-05	0.000135302	6.77e-05	5.41e-05	9.91e-05	6.56e-06	0.000264292	9.52e-05	0.000131623	8.82e-05	0.000134484	1.66e-05	0.000173291	0.000118209	0.000129441	3.97e-05	0.000213778	0.000190135	7.41e-05	0.000161816	5.45e-05	0.000132098	9.01e-05	0.000259427
528	1.12	234.427	Unknown	0	0.0138889	retained	retained	FALSE	No record	No record	No record	No record	No record	-1	-1	-1	-1	-1	SEPTLIPPOS_01-37-2	234.42697:5867 235.43032:841 236.43368:0	0	0.000136489	0.000173135	1.89e-05	0	0	0	1.39e-05	1.55e-05	0	0	0.000159048	1.49e-05	0	0	0	0.000287519	0	0	1.1e-05	0	0	4.33e-06	6.12e-06	7.35e-06	0	1.77e-05	0	2.69e-05
529	1.07	234.826	Unknown	0	0.0138889	retained	retained	FALSE	No record	No record	No record	No record	No record	-1	-1	-1	-1	-1	SEPTLIPPOS_13-08-2	234.8264:3464 235.82975:286 236.83311:2122	0	0.000117173	0.000116913	0.000483223	0.000115781	4.97e-05	0.000201235	0.000657372	0.000527693	0.000276904	0.000370099	9.65e-05	0.000315578	0.000138614	8.93e-05	0.000245776	4.98e-05	2.91e-05	0.000136395	0.000346617	0.00145357	0.000102664	0.000353042	0.000144516	0.000147736	0.000217782	0.000277685	0.000130543	0.000131009
530	1.09	234.893	Unknown	0	0.0138889	retained	retained	FALSE	No record	No record	No record	No record	No record	-1	-1	-1	-1	-1	SEPTLIPPOS_94-36-1	234.89354:3201 235.89689:684 236.90025:342	0	7.65e-05	5.77e-05	0.000254903	0.00014036	4.09e-05	0.000373262	0.000293752	0.000326294	0.000519625	0.000159625	7.18e-05	0.000267203	0.000253845	0.000167467	0.000215054	0.00016504	0.00017445	0.000204593	0.000307004	0.000314682	0.000439385	0.000445557	0.000328694	0.000262823	0.00038686	0.000544672	0.000278752	0.000314564
531	1.1	235.068	Unknown	0	0.0138889	retained	retained	FALSE	No record	No record	No record	No record	No record	-1	-1	-1	-1	-1	SEPTLIPPOS_57-04-1	235.06825:3704 236.0716:1962 237.07496:1090	0	3.82e-05	7.29e-05	7.62e-05	5.81e-05	0.000114325	8.93e-05	8.12e-05	6.8e-05	5.51e-05	3.4e-05	4.63e-05	7.75e-05	0.000100284	4.47e-05	9.22e-05	0.000100797	0.000103776	6.95e-05	4.44e-05	7.91e-05	8.05e-05	6.79e-05	7.81e-05	7.18e-05	4.49e-05	0.000165123	4.61e-05	8.95e-05
532	1.82	235.168	Unknown	0	0.305556	retained	retained	TRUE	No record	No record	No record	No record	No record	-1	-1	-1	-1	-1	SEPTLIPPOS_03-02-2	235.1689:4133 236.17225:1235 237.17561:285	57.07359:92 69.0079:10 77.03621:20 78.04929:10 91.04945:10 108.92255:10 115.05722:20 123.04681:20 128.06703:20 179.10841:41 235.16824:31	0.000296404	0.000512998	0.000570208	0.000466002	0.000589971	0.00105223	0.000660064	0.000606751	0.000631601	0.000260373	0.000602787	0.000602779	0.000850248	0.000322958	0.00062935	0.00058502	0.000561251	0.000733287	0.000523221	0.00087958	0.000929468	0.000617892	0.000917833	0.000874172	0.000619907	0.0019224	0.000506537	0.000963484
533	1.11	235.168	Unknown	0	0.236111	dropped	dropped	TRUE	No record	No record	No record	No record	No record	-1	-1	-1	-1	-1	SEPTLIPPOS_01-37-2	235.16457:674525 236.16792:89472 237.17128:11241	56.05229:194 57.05866:51 57.89233:259 57.92778:59 58.00301:37 58.06861:19566 58.27856:20 58.3055:31 58.32167:31 58.35618:20 58.36912:31 58.37451:41 58.3853:41 58.39392:31 58.40471:41 58.45435:51 58.46838:31 58.48457:20 58.50293:41 58.5202:41 58.54396:41 58.55476:31 58.58393:61 58.60446:31 58.61419:31 58.62391:20 58.6358:31 58.66499:31 58.6758:20 58.68121:20 58.71474:20 58.74503:31 58.76234:20 58.…	0.0156911	0.00970123	0.00064394	0.000187271	0.00012269	0.000403974	0.000229423	0.000205391	0.000229963	0.000288344	0.0118951	0.000285487	0.000468396	0.000119562	0.000571774	0.0182469	0.000145651	0.000440362	0.000299751	0.000216951	0.000737369	0.00034082	0.000394306	0.000394234	0.000436872	0.000622349	0.000557503	0.000753863
534	1.08	235.199	Unknown	0	0.472222	dropped	dropped	TRUE	No record	No record	No record	No record	No record	-1	-1	-1	-1	-1	SEPTLIPPOS_12-13-2	235.20078:16765 236.20413:4217 237.20749:216	58.07008:249 59.07479:61 59.92081:22 60.08483:898 60.18992:11 62.98247:20 76.07439:10 79.05172:10 86.09354:20 88.11183:31 98.91869:51 99.16172:10 103.79575:34 104.10806:3561 104.1628:15 104.84825:20 105.0782:20 105.27074:20 109.48917:10 114.09634:10 118.12092:41 130.09584:20 132.10324:31 160.09592:41	7.73e-05	0.000318593	0.000764561	0.000510839	0.000266913	0.00360058	0.000228474	0.000603676	0.00534118	1.38e-05	0.000367466	0.000778458	0.000998083	0.000367762	0.00072529	0.000148118	5.83e-05	0.00109514	0.000504373	0.00047192	0.000527262	0.000858094	0.000804436	0.000569314	0.000676515	0.000273499	0.00125726	0.000839072
535	15.96	235.203	Unknown	0	0.0277778	retained	retained	TRUE	No record	No record	No record	No record	No record	-1	-1	-1	-1	-1	SEPTLIPPOS_26-36-2	235.20238:6430 236.20573:2399 237.20909:1056	51.03046:10 53.04145:20 55.01904:15 55.05674:97 57.0744:31 65.04054:56 66.04736:15 67.05613:288 69.0708:56 77.0406:92 78.04871:10 79.05457:163 80.06058:10 81.07294:169 83.04854:15 85.06485:10 90.914:20 91.05404:179 93.06937:77 95.08062:51 95.0875:153 97.06329:20 99.08047:15 103.05379:15 105.0683:66 107.08331:46 109.10125:26 111.07851:10 113.10204:5 115.05145:15 117.06792:26 117.08167:10 119.08651…	7.67e-05	6.42e-05	2.95e-05	9.21e-05	6.88e-05	6.61e-05	8.92e-05	3.75e-05	8.41e-05	6.4e-05	5.31e-05	6.4e-05	5.52e-05	3.38e-05	2.27e-05	0.000470996	6.16e-05	8.68e-05	3.7e-05	6.65e-05	7.44e-05	5.94e-05	0.000106752	8.41e-05	5.93e-05	0.000151634	0.000117723	4.41e-05
536	16.5	235.205	Unknown	0	0.0416667	retained	retained	TRUE	No record	No record	No record	No record	No record	-1	-1	-1	-1	-1	SEPTLIPPOS_26-36-2	235.20454:8698 236.20789:4197 237.21125:2025	53.05071:3 55.05465:20 57.07227:7 65.04054:10 67.05613:41 69.0708:10 74.92426:3 77.03812:31 79.05457:51 81.07166:34 83.08971:7 85.06355:3 90.914:27 91.05673:41 93.0721:17 95.08612:44 97.21633:3 103.05666:3 105.0683:14 107.08478:10 108.92439:10 109.1042:14 111.07256:3 114.95911:7 119.08343:14 121.10371:7 126.95298:14 128.06079:7 128.96652:14 131.08801:7 132.96788:10 133.09975:27 135.11205:7 137.09…	0.000154952	6.79e-05	6.01e-05	8.01e-05	0.000114015	9.71e-05	9.89e-05	6.28e-05	6.95e-05	9.57e-05	0.000266953	6.59e-05	9.45e-05	0.000175619	6.99e-05	0.00063713	0.00013903	0.000109549	6.75e-05	0.000113848	8.96e-05	7.33e-05	0.00010633	6.94e-05	4.52e-05	0.000185123	6.47e-05	0.000119464
537	1.08	235.988	Unknown	0	0.0555556	dropped	dropped	FALSE	No record	No record	No record	No record	No record	-1	-1	-1	-1	-1	SEPTLIPPOS_01-37-2	235.98572:10357 236.98907:1095 237.99243:1079	0	0.000240927	0.000115423	0.000127451	6.87e-05	5.89e-06	9.28e-05	6.53e-05	6.53e-05	0.000116617	4.25e-05	4.58e-06	7.43e-05	0.000138373	1.21e-05	0.00015361	0.000251044	3.46e-05	0.000113663	7.69e-05	5.33e-05	8.79e-05	6.68e-05	2.47e-05	0.000147532	9.67e-05	4.98e-05	0.000185887	7.87e-05
538	1.16	236.038	Unknown	0	0.166667	dropped	dropped	TRUE	No record	No record	No record	No record	No record	-1	-1	-1	-1	-1	SEPTLIPPOS_11-06-2	236.0415:18956 237.04485:1648 238.04821:2266	56.04952:20 56.05797:10 58.06685:20 58.07546:10 60.08483:10 66.89286:10 68.0547:10 69.05634:10 70.06767:10 71.07444:51 75.04491:10 76.08054:10 79.04921:10 81.05862:10 84.08183:10 84.09348:10 86.09747:41 86.10664:10 88.93394:10 91.047:10 94.0686:10 95.08447:10 97.46814:10 100.0747:10 102.08997:31 104.04758:10 104.83669:10 106.06592:10 107.07579:10 109.09219:20 110.12967:10 112.02055:10 116.05276:1…	9.65e-05	0.000814674	0.000138823	0.000124016	0.00293648	0.000248698	0.000158072	0.000130645	6.82e-05	0.000108259	0.000497266	9.52e-05	0.000134998	0.0016921	0.000184332	7.38e-05	0.00396481	6.82e-05	0.000131673	0.000131204	0.000219693	0.000275843	0.000100423	0.00016855	0.000120957	6.6e-05	7.44e-05	0.000215364
539	1.03	236.151	w/o MS2:DG 7:0; DG(2:0/5:0); [M+NH4]+	0	0.236111	dropped	dropped	TRUE	C10H18O5	0	PUIOADZVSVMTGS-UHFFFAOYNA-N	CCCCC(=O)OC(CO)COC(C)=O	0	-1	-1	-1	-1	-1	SEPTLIPPOS_62-19-1	236.14728:29989 237.15063:12021 238.15399:1765	55.02275:164 56.0484:31 57.03659:940 57.89371:31 58.06139:35 58.06784:1430 58.19268:12 58.7767:20 59.01286:41 59.07686:259 60.08253:184 69.035:31 73.03083:72 75.04461:174 83.04652:10 85.02765:92 85.4473:10 87.04399:123 95.06188:10 99.86236:21 100.11219:282 103.03712:41 104.10593:20 105.05724:20 115.03983:20 129.05194:51 141.0504:20 144.09944:296 159.05479:20 176.12822:20 177.08495:10 195.34038:10…	0.000588728	0.00211002	0.000149456	7.96e-05	0.000158165	0.000582659	8.73e-05	6.64e-05	9.78e-05	0.000755748	0.00159182	9.5e-05	0.000429102	0.000119763	0.000394718	0.000666972	0.000277067	0.00202101	0.00106776	0.000102897	0.00380084	0.000473559	0.000122575	0.000332202	9.89e-05	0.000321408	0.000142112	0.00469006
540	1.13	236.2	Unknown	0	0.0833333	dropped	dropped	TRUE	No record	No record	No record	No record	No record	-1	-1	-1	-1	-1	SEPTLIPPOS_67-17-2	236.1991:3840 237.20245:741 238.20581:165	53.03989:3 55.05828:10 58.06668:24 65.04102:14 67.0566:34 76.01981:3 77.03485:10 79.05251:14 80.06102:3 81.07338:7 82.07163:7 91.05445:27 93.0657:10 95.08514:7 96.0691:7 103.05417:7 105.07156:3 107.08952:7 109.06032:7 117.0713:7 119.08528:7 124.08293:7 129.06941:7 131.07858:14 138.12666:7 144.09248:7 149.09656:7 236.17209:7	2.28e-05	9.78e-05	5.88e-05	0.000192885	0.000152433	0.000985787	4.52e-05	0.000143742	0.00194896	1.38e-05	7.95e-05	0.000163407	0.000138373	0.000375386	0.000168821	4.04e-05	0.000565213	0.000295523	1.62e-05	5.33e-05	4.99e-05	7.8e-05	0.000164136	7.16e-05	0.000120812	5.16e-05	0.000241699	0.000104855
541	4.01	237.08	Unknown	0	0.0277778	retained	retained	TRUE	No record	No record	No record	No record	No record	-1	-1	-1	-1	-1	SEPTLIPPOS_16-16-1	237.0802:7691 238.08355:866 239.08691:264	74.92229:10 88.93616:174 90.91325:20 92.93112:51 112.93769:10 114.9538:61 116.60941:42 116.9679:419 117.56712:11 134.97676:20	0.000143739	0.000408326	0.000723062	0.00060261	0.000515391	0.000952055	0.000923193	0.000627833	0.00125796	0.000232402	0.000334799	0.000500887	0.00123331	0.000209032	0.000819103	0.000345683	0.000250916	0.00117257	0.000720573	0.000449605	0.00100425	0.000298895	0.00112743	0.000848053	0.000867928	0.00412024	0.000694925	0.00102357
542	14.37	237.08	Unknown	0	0.0416667	retained	retained	TRUE	No record	No record	No record	No record	No record	-1	-1	-1	-1	-1	SEPTLIPPOS_34-10-1	237.08052:18272 238.08387:2162 239.08723:188	59.04909:10 59.05451:10 74.92049:41 76.93769:10 87.92926:10 88.93813:506 90.91657:15 92.93448:61 102.95624:10 106.94882:10 108.92867:10 111.925:10 112.93381:15 114.95139:174 116.60697:21 116.67405:11 116.96699:1157 117.52947:6 117.88325:10 118.71847:10 134.97406:46 137.11115:10 149.09444:10 152.98384:5 195.03619:15	0.00021455	0.00198292	0.00136755	0.00152225	0.00118895	0.00212467	0.00108791	0.00119577	0.00164589	0.00125939	0.00123913	0.00219267	0.00225399	0.00115224	0.00171832	0.000450435	0.00192838	0.00245815	0.00167562	0.00197735	0.00192104	0.0016416	0.00202343	0.00372851	0.00176944	0.0113233	0.00178007	0.00224483
543	15.64	237.081	Unknown	0	0.138889	retained	retained	TRUE	No record	No record	No record	No record	No record	-1	-1	-1	-1	-1	SEPTLIPPOS_03-02-2	237.08209:33161 238.08544:3248 239.0888:548	59.05053:20 74.92356:41 75.93131:20 76.93588:51 77.03869:20 87.93012:20 88.93768:607 88.97762:11 90.9148:31 90.95518:31 91.92167:10 92.92999:112 112.93964:20 114.95125:276 116.60381:32 116.63429:22 116.9684:1770 116.99283:22 117.4498:11 134.98076:82	0.000142855	0.00411561	0.00133728	0.00129193	0.000705467	0.00136892	0.00154523	0.00164297	0.00514564	0.00076463	0.00108496	0.00137011	0.00797484	0.000664736	0.00110434	0.000319385	0.00124879	0.00698866	0.00106482	0.00180069	0.00218657	0.00151861	0.00182849	0.00146103	0.00124345	0.0175595	0.00124993	0.00197292
544	10.16	237.081	Unknown	0	0.166667	dropped	dropped	TRUE	No record	No record	No record	No record	No record	-1	-1	-1	-1	-1	SEPTLIPPOS_15-21-1	237.08148:11086 238.08483:877 239.08819:192	71.08872:10 74.92023:20 88.93927:235 90.9137:20 90.95544:20 92.93024:31 109.07745:10 114.94682:61 116.61916:21 116.96851:651 117.55548:11 118.11785:11 134.97581:31 165.06168:10 195.03087:20	0.000143739	0.000626761	0.00106259	0.000561688	0.000620111	0.00121321	0.00097386	0.00177053	0.000757602	0.000706098	0.00072562	0.000676293	0.00168627	0.000754206	0.000371375	0.000327443	0.00117762	0.000513756	0.000647902	0.000963261	0.0026671	0.000805097	0.0024921	0.00248534	0.000707863	0.00143494	0.000842978	0.00153488
545	9.56	237.081	Unknown	0	0.0138889	retained	retained	TRUE	No record	No record	No record	No record	No record	-1	-1	-1	-1	-1	SEPTLIPPOS_57-04-1	237.08096:11584 238.08431:894 239.08767:42	74.92115:20 88.93214:72 88.93746:227 90.9159:20 92.92834:41 112.92997:10 114.94448:41 114.96567:10 116.96612:619 117.28235:11 134.97305:41	0.000203687	0.00034354	0.000900578	0.000317275	0.000656515	0.000822552	0.00176403	0.000897748	0.000961396	0.000158676	0.000322679	0.000331957	0.000668964	0.000433764	0.000747569	0.000240271	0.000201097	0.000454002	0.000268646	0.00101843	0.000653796	0.00053111	0.000480594	0.000356076	0.000342083	0.00156146	0.000652245	0.000540296
546	10.82	237.081	Unknown	0	0.305556	dropped	dropped	TRUE	No record	No record	No record	No record	No record	-1	-1	-1	-1	-1	SEPTLIPPOS_15-21-1	237.08148:11903 238.08483:937 239.08819:230	70.6692:3 74.92389:20 76.93867:10 87.92774:8 88.93793:234 90.95544:13 92.93295:38 93.07181:3 105.06807:3 107.0904:5 112.93527:8 114.95288:92 116.61458:8 116.96851:638 117.72084:3 118.98317:8 134.98238:33 152.98584:3 195.0289:8	0.000324117	0.000996613	0.000344252	0.000377037	0.000365436	0.000373907	0.000554295	0.00190103	0.000271998	0.00049053	0.00144799	0.000445656	0.00311204	0.00119565	0.00168269	0.00040619	0.000285177	0.000463528	0.00168732	0.000247531	0.000760685	0.00197164	0.000478484	0.000632979	0.00180084	0.00153355	0.000382717	0.00296869
547	1.54	237.081	Unknown	0	0.277778	dropped	dropped	TRUE	No record	No record	No record	No record	No record	-1	-1	-1	-1	-1	SEPTLIPPOS_13-08-2	237.08148:6533 238.08483:469 239.08819:173	77.04148:20 88.93927:92 91.05374:20 92.93295:31 103.05212:10 114.95591:41 116.96698:245 134.98238:10	0.000164327	0.000329515	0.000615991	0.000361067	0.000543739	0.00176024	0.00123976	0.000353605	0.00114281	0.000210906	0.000266657	0.000630204	0.000693312	0.000272436	0.00037002	0.000210091	0.000309508	0.000444909	0.000360984	0.000557254	0.000702805	0.00107549	0.00131463	0.00119813	0.00138348	0.00111958	0.000425397	0.000528279
548	0.03	237.081	Unknown	0	0.25	dropped	dropped	FALSE	No record	No record	No record	No record	No record	-1	-1	-1	-1	-1	SEPTLIPPOS_03-02-2	237.07991:10229 238.08326:833 239.08662:210	0	0.000167909	0.00126949	0.000566369	0.00106104	0.000860688	0.00188917	0.00175245	0.000609626	0.000725872	0.000677646	0.000758731	0.000705813	0.000985005	0.000279581	0.000539593	0.000224082	0.000515073	0.000652965	0.000565328	0.000621306	0.00163759	0.00129119	0.00109811	0.00148486	0.00118322	0.00334239	0.000401477	0.000596375
549	4.54	237.081	Unknown	0	0.111111	dropped	dropped	TRUE	No record	No record	No record	No record	No record	-1	-1	-1	-1	-1	SEPTLIPPOS_24-05-1	237.08148:10665 238.08483:1092 239.08819:189	59.04932:20 74.92078:20 83.81722:10 88.93713:194 90.95596:20 92.93211:72 114.94729:61 116.96896:507 117.00713:11 133.07402:10	0.000117522	0.000814542	0.000963048	0.000750206	0.000963395	0.00123426	0.00110442	0.00100332	0.000702319	0.000384948	0.00069118	0.00102253	0.00135287	0.00107332	0.000849976	0.000610475	0.00141942	0.00123189	0.000868426	0.00111699	0.00212343	0.000870539	0.000901061	0.00135921	0.00089933	0.00249172	0.000938813	0.00123446
550	14.95	237.081	Unknown	0	0.138889	retained	retained	TRUE	No record	No record	No record	No record	No record	-1	-1	-1	-1	-1	SEPTLIPPOS_29-19-2	237.0809:18647 238.08425:1890 239.08761:246	74.92181:41 75.92953:21 87.93335:31 88.93558:356 90.914:20 92.93188:72 95.08612:20 112.94146:10 114.95306:145 116.96562:899 117.66434:11 134.97098:20 143.08922:10	0.000107868	0.00113661	0.00190527	0.00168357	0.0016244	0.0015141	0.00257128	0.0014922	0.00107621	0.0013648	0.0011466	0.0025031	0.00212309	0.00121414	0.00267204	0.000311107	0.0015583	0.00162722	0.00260095	0.00454459	0.00230276	0.00143104	0.00233293	0.00219339	0.00130654	0.00539323	0.003326	0.00282919
551	12.28	237.081	Unknown	0	0.263889	retained	retained	TRUE	No record	No record	No record	No record	No record	-1	-1	-1	-1	-1	SEPTLIPPOS_08-28-1	237.08089:12010 238.08424:966 239.0876:107	57.07228:5 74.92445:36 76.93801:10 88.93594:217 90.91708:20 92.93365:61 94.01728:10 112.9361:15 114.9507:123 116.60629:15 116.96936:785 118.24609:10 134.97681:46 149.02165:10	0.000166909	0.00092227	0.000765152	0.00149842	0.00111924	0.000487088	0.00055088	0.00159099	0.00175932	0.000240603	0.00087846	0.00225	0.000810713	0.000597608	0.000865186	0.0002139	0.000697302	0.00264377	0.00159318	0.00107298	0.000869475	0.000952379	0.000691144	0.00105211	0.000595483	0.00181449	0.00192418	0.000413056
552	5.35	237.081	Unknown	0	0.152778	dropped	dropped	TRUE	No record	No record	No record	No record	No record	-1	-1	-1	-1	-1	SEPTLIPPOS_25-20-2	237.08148:9186 238.08483:998 239.08819:145	74.92078:20 75.92973:10 87.93357:21 88.93581:248 91.05292:20 92.93211:72 114.94881:82 116.96744:568 117.53911:11 118.4407:11 134.97951:41 149.02953:10	0.000176656	0.00137552	0.00113968	0.000652017	0.000905923	0.00147028	0.00113136	0.00074107	0.00112806	0.000662673	0.000757105	0.00118537	0.00176607	0.000692009	0.00138346	0.000520831	0.000963611	0.0013908	0.000829231	0.00180875	0.0016422	0.00171149	0.0021692	0.0010617	0.000567279	0.00240567	0.000956792	0.00134991
553	12.67	237.081	Unknown	0	0.180556	dropped	dropped	TRUE	No record	No record	No record	No record	No record	-1	-1	-1	-1	-1	SEPTLIPPOS_06-21-2	237.08089:14510 238.08424:1337 239.0876:322	59.05462:6 65.04178:4 71.04879:2 74.92445:18 76.93554:6 77.03958:4 85.85597:2 87.93105:6 88.9386:247 90.91708:12 92.93228:49 93.06705:2 106.94662:8 110.94378:4 112.9346:12 114.59985:4 114.95221:92 116.60477:6 116.96783:723 117.6926:4 118.98404:4 132.96552:2 134.97681:31 142.06038:2 147.04996:2 150.07121:2 165.06831:4 195.03032:6 209.12502:2 221.19965:2 237.22366:4	0.000355688	0.000959379	0.00214285	0.000378035	0.000483479	0.000563545	0.00039888	0.00186065	0.000454529	0.000337552	0.000722073	0.000482414	0.000899185	0.000442218	0.000230716	0.000334035	0.000673468	0.000408969	0.000348012	0.000495268	0.000650205	0.000366192	0.000504223	0.00072562	0.00185956	0.00160146	0.000492779	0.000689213
554	6.04	237.081	Unknown	0	0.388889	dropped	dropped	TRUE	No record	No record	No record	No record	No record	-1	-1	-1	-1	-1	SEPTLIPPOS_06-21-2	237.08089:12987 238.08424:1131 239.0876:227	74.92323:36 76.94049:10 87.92972:10 88.93726:255 90.95073:10 92.93501:26 112.93761:20 114.95221:72 116.96783:747 134.97517:46 145.09819:5 152.98695:5 195.02638:10	0.00017512	0.00040845	0.00191798	0.000256889	0.000589438	0.00245872	0.000594715	0.000274228	0.000253352	0.00100942	0.00021773	0.000362048	0.00267354	0.00118868	0.00163371	0.000203205	0.00028915	0.000791309	0.000311746	0.00227536	0.000691398	0.00176111	0.00238137	0.000374441	0.000313297	0.00130842	0.00185032	0.000381011
555	11.69	237.081	Unknown	0	0.416667	retained	retained	TRUE	No record	No record	No record	No record	No record	-1	-1	-1	-1	-1	SEPTLIPPOS_08-28-1	237.08307:13242 238.08642:1128 239.08978:120	59.65058:5 74.92323:31 75.93343:5 76.93801:15 82.05101:10 88.9346:212 90.91842:26 90.95341:15 92.93228:46 112.9346:36 114.95221:87 116.96783:874 118.97634:10 134.97681:31 152.99045:10 165.06651:5 195.03426:5	0.000277941	0.000963723	0.00119196	0.0016521	0.00147166	0.00188693	0.00142682	0.00174412	0.0018798	0.00112309	0.00148556	0.00234775	0.00177933	0.000355364	0.000786423	0.000406483	0.00129977	0.00271843	0.00166937	0.00116513	0.00162129	0.00183022	0.00262438	0.00254814	0.00173241	0.00175169	0.00134123	0.00288263
556	16.75	237.082	Unknown	0	0.111111	retained	retained	TRUE	No record	No record	No record	No record	No record	-1	-1	-1	-1	-1	SEPTLIPPOS_03-02-2	237.08209:52017 238.08544:5297 239.0888:204	67.06116:10 74.92356:82 76.93712:31 87.94204:21 88.93768:798 88.97495:11 90.92019:31 91.9325:20 92.93272:184 106.94713:20 112.93665:41 114.95277:318 115.63484:21 116.60381:42 116.96992:2537 117.00352:12 117.41156:20 118.53696:11 134.97583:123 152.99121:10 195.03723:71	0.000113498	0.00645587	0.00147536	0.00118414	0.00179899	0.00193783	0.00262119	0.00120264	0.00190137	0.00114751	0.00190252	0.00197422	0.00186707	0.00146564	0.00696622	0.000573427	0.00289977	0.00184415	0.00152986	0.000878341	0.00190499	0.00683522	0.00243651	0.00189261	0.00152113	0.00376991	0.00160372	0.00175001
557	17.2	237.082	Unknown	0	0.402778	retained	retained	TRUE	No record	No record	No record	No record	No record	-1	-1	-1	-1	-1	SEPTLIPPOS_08-28-1	237.08089:56044 238.08424:5113 239.0876:385	59.05028:20 65.0395:10 66.01764:5 71.05117:5 74.92323:77 76.94049:41 78.01153:5 81.06939:5 85.03001:5 88.93061:39 88.93726:838 89.06245:6 90.91842:31 90.95341:36 92.93365:143 105.0674:5 107.08681:10 110.9408:15 111.92577:5 112.9346:56 114.9507:322 116.60324:21 116.96783:2595 117.13736:6 117.42629:10 118.98404:15 119.7629:10 134.97681:82 149.0182:10 150.06947:5 161.06483:5 178.07185:5 195.03032:46	6.99e-05	0.000729401	0.00183187	0.00699224	0.00183988	0.00215947	0.00127254	0.00756826	0.00121033	0.00177323	0.00165522	0.000760092	0.0137809	0.00163492	0.00239105	0.000511748	0.00170461	0.0016008	0.00679878	0.0112293	0.0117244	0.00123952	0.00238883	0.0106013	0.00160196	0.00324245	0.00827114	0.0124295
558	1.92	237.082	Unknown	0	0.625	retained	retained	TRUE	No record	No record	No record	No record	No record	-1	-1	-1	-1	-1	SEPTLIPPOS_01-37-2	237.08209:11768 238.08544:1516 239.0888:414	74.92112:41 88.93634:215 90.91615:20 92.92999:41 114.95125:102 115.95687:21 116.96535:628 117.57681:11 134.97748:31	0.000273762	0.000295757	0.000997911	0.00093605	0.000327173	0.00143883	0.00115049	0.000941739	0.000918513	0.000532735	0.000320314	0.00135615	0.00130097	0.000674221	0.000769622	0.000195367	0.0003201	0.00153167	0.000747529	0.00131302	0.00140124	0.000320708	0.00122561	0.000350363	0.000681467	0.0030157	0.00107944	0.00134139
559	19.85	237.082	Unknown	0	1	retained	retained	TRUE	No record	No record	No record	No record	No record	-1	-1	-1	-1	-1	SEPTLIPPOS_01-37-2	237.08209:13093 238.08544:1203 239.0888:70	55.05278:1 59.05053:2 69.07007:1 73.04887:2 74.92112:4 76.93712:2 80.06498:1 88.93768:88 88.95898:1 90.9148:3 90.95384:5 91.91896:1 92.93272:18 95.08562:1 105.07079:1 108.92108:1 110.94134:3 112.93665:3 114.95277:37 116.60533:3 116.63277:1 116.70901:1 116.9684:401 117.04169:1 117.6013:1 118.97845:2 119.08934:1 123.08439:1 133.00848:1 134.98076:19 149.02066:1 152.98947:5 190.99338:1 192.97667:1 19…	0.000304576	0.0153473	0.0221464	0.018537	0.0224419	0.0353904	0.0301871	0.0229881	0.0248852	0.010476	0.0178146	0.0289198	0.0455605	0.0176181	0.0235926	0.00704238	0.023231	0.0325351	0.0219532	0.0319805	0.0329753	0.0231453	0.0328239	0.0324934	0.0227403	0.0811173	0.021418	0.0364917
560	16.28	237.082	Unknown	0	0.194444	retained	retained	TRUE	No record	No record	No record	No record	No record	-1	-1	-1	-1	-1	SEPTLIPPOS_13-08-2	237.08365:43449 238.087:4520 239.09036:368	57.06759:5 59.04875:15 74.92267:61 76.93497:20 87.92907:20 88.71841:11 88.93793:750 90.9164:36 90.95544:46 91.05508:10 92.93295:133 97.06719:5 106.94875:20 108.92418:10 110.94296:15 112.93827:31 114.60202:5 114.95137:240 116.60696:26 116.67556:11 116.96698:2054 117.50039:10 117.6948:5 118.00895:5 118.9847:10 134.9791:61 149.0309:15 152.98759:15 176.11128:5 195.03285:31 221.20435:10	8.56e-05	0.000431038	0.00723751	0.0013608	0.00201013	0.00217922	0.00824497	0.00133824	0.00150932	0.00136031	0.00115295	0.00172054	0.00326479	0.00380249	0.00118461	0.000418057	0.00562454	0.00273527	0.00155496	0.00126245	0.00421577	0.00178006	0.00179136	0.00108945	0.00131614	0.02081	0.00204991	0.00185675
561	0.85	237.083	Unknown	0	0.0138889	retained	retained	FALSE	No record	No record	No record	No record	No record	-1	-1	-1	-1	-1	SEPTLIPPOS_38-23-2	237.0826:7286 238.08595:723 239.08931:38	0	0.000319371	0.001518	0.00147522	0.00127172	0.00135966	0.00203898	0.00197694	0.00118443	0.0011526	0.000729234	0.00108023	0.00151219	0.00213418	0.00093848	0.00122075	0.000558703	0.000983969	0.00169563	0.00108226	0.00165854	0.00172585	0.00135771	0.00176689	0.00162142	0.0012026	0.00355548	0.00138344	0.00171688
562	2.7	237.083	Unknown	0	0.0555556	retained	retained	TRUE	No record	No record	No record	No record	No record	-1	-1	-1	-1	-1	SEPTLIPPOS_42-17-1	237.08235:5983 238.0857:480 239.08906:144	74.92159:10 88.93797:123 90.95142:20 92.93159:31 111.88747:10 112.93811:10 114.9527:61 115.0526:10 116.9683:364 117.02327:11 134.9771:20 144.99977:10 165.14082:10	0.000239232	0.000694898	0.000895557	0.000521888	0.000183725	0.000609719	0.00117349	0.000823801	0.000901206	0.000311826	0.000618751	0.000488508	0.000826141	0.000170889	0.000601639	0.000337771	0.000277729	0.000979015	0.000691003	0.000398156	0.0009808	0.000692625	0.000608865	0.000582577	0.000691725	0.0009205	0.00100307	0.000902456
563	1.81	237.148	Unknown	0	0.0277778	dropped	dropped	FALSE	No record	No record	No record	No record	No record	-1	-1	-1	-1	-1	SEPTLIPPOS_85-25-2	237.14746:11683 238.15081:1558 239.15417:897	0	1.69e-05	6.35e-05	0.000204838	0.000100061	2.6e-05	0.000159356	9.09e-05	0.000210183	0.000112201	1.62e-05	5.03e-05	0.0001097	0.000562171	2.17e-05	0.000121081	3.54e-05	1.99e-05	6.67e-05	0.000123025	0.000113641	7.86e-05	0.000126396	9.62e-05	5.35e-05	7.76e-05	8.88e-05	5.63e-05	8.65e-05
564	1.1	237.181	Unknown	0	0.0138889	retained	retained	FALSE	No record	No record	No record	No record	No record	-1	-1	-1	-1	-1	SEPTLIPPOS_57-04-1	237.18095:4455 238.1843:1526 239.18766:436	0	0.000235742	0.00155685	5.88e-05	0.00027523	0.00110282	0.000133369	8.96e-05	0.000202197	0.000157834	2.69e-05	0.00159048	0.00034167	0.000127525	0.000154283	0.000122888	0.000258731	0.000589057	0.000370865	0.000280502	8.97e-05	0.000395447	0.000231442	0.000324264	0.000161612	0.000167625	0.000176751	0.000399758	0.000416826
565	1.63	237.184	Unknown	0	0.0416667	dropped	dropped	TRUE	No record	No record	No record	No record	No record	-1	-1	-1	-1	-1	SEPTLIPPOS_35-33-1	237.18486:5094 238.18821:617 239.19157:724	55.05458:20 59.0556:10 69.07306:20 71.05093:10 77.03926:10 79.05698:20 81.06647:10 88.93413:92 91.05526:31 91.78274:10 92.92904:20 93.06789:20 95.0915:20 105.06816:20 107.08609:20 109.09521:20 114.94987:61 115.0513:20 116.96851:276 119.08481:41 123.08443:10 128.05582:10 133.10608:31 134.97734:31 136.08002:10 151.1127:10 158.10146:10 165.06859:10 178.07953:20	2.88e-05	6.35e-05	8.14e-05	0.000111165	3.67e-05	0.000399249	0.000259215	0.000139909	0.000515209	1.96e-05	2.73e-05	0.000200165	0.000358469	2.11e-05	0.000157676	3.36e-05	2.2e-05	0.000426073	9.11e-05	0.000129757	0.000153574	0.000214889	0.000193039	0.00019222	0.00074051	0.000297221	0.000259678	0.000146796
566	16.87	237.22	Unknown	0	0.277778	retained	retained	TRUE	No record	No record	No record	No record	No record	-1	-1	-1	-1	-1	SEPTLIPPOS_01-37-2	237.21904:8059 238.22239:1965 239.22575:262	55.02031:10 55.05697:148 57.07146:20 65.03864:10 67.05654:66 69.07124:72 69.0994:10 71.05505:10 73.04524:5 74.92234:15 77.03992:41 79.05518:56 81.0723:46 83.08523:36 88.93768:174 91.05618:26 92.93135:31 93.07157:66 95.08562:20 97.06419:20 107.0844:20 109.10089:10 111.07965:10 112.93364:5 114.95125:51 115.0557:10 116.96687:338 121.09882:20 133.01012:15 133.79597:5 134.97911:15 135.11035:10 149.132…	0.000187463	0.000422474	0.000907814	0.000792751	0.000337397	0.00102142	0.00132102	0.000800663	0.00114376	0.000535676	0.00136994	0.00056964	0.00082132	0.000871031	0.000576405	0.00114175	0.000726929	0.0012196	0.000503955	0.00220071	0.000386786	0.000710445	0.000335445	0.000413416	0.000938919	0.00164006	0.000506693	0.000265317
567	18.06	237.22	Unknown	0	0.277778	retained	retained	TRUE	No record	No record	No record	No record	No record	-1	-1	-1	-1	-1	SEPTLIPPOS_15-21-1	237.21843:4899 238.22178:696 239.22514:0	51.99962:10 55.05737:72 57.07185:31 59.05309:31 67.05575:20 69.06924:31 71.08753:10 74.92511:92 75.92671:10 76.93372:20 77.48942:10 79.05549:41 87.93172:22 88.93793:1108 89.10309:11 90.9137:51 90.9514:41 91.92733:31 92.93159:258 93.07181:20 95.08447:10 107.08601:20 109.10546:10 111.93242:20 112.93377:41 114.95439:466 115.05582:20 116.60544:33 116.96698:2764 117.39484:13 118.05496:20 118.98009:20 …	5.89e-05	0.000701577	0.000881084	0.000494066	0.000982091	0.000792914	0.000935706	0.000782415	0.00101242	0.000301121	0.000753262	0.00103534	0.00139458	0.000581744	0.000794706	0.000235876	0.000807533	0.00121305	0.000466713	0.00117147	0.00145219	0.000889664	0.00111836	0.00129904	0.000703937	0.00273871	0.000978044	0.00107847
568	16.39	237.22	Unknown	0	0.0694445	retained	retained	TRUE	No record	No record	No record	No record	No record	-1	-1	-1	-1	-1	SEPTLIPPOS_26-36-2	237.22002:14996 238.22337:7093 239.22673:987	53.04248:20 55.0536:92 55.42395:10 57.07121:20 67.05151:10 67.05613:92 69.06963:51 69.07549:31 74.92059:72 77.03936:41 79.05332:51 79.06336:10 81.06912:51 83.08585:20 87.93202:21 88.93691:592 90.914:20 90.95035:31 91.05269:31 92.93324:82 93.0721:51 95.08612:41 97.06468:20 107.08478:31 112.93546:31 114.95004:164 116.95798:32 116.96867:1371 117.70569:20 118.06279:11 119.40868:10 134.97917:82 135.11…	0.000102815	0.000211485	0.000105003	3.61e-05	0.000208666	8.08e-05	0.000316334	0.000119625	0.000209682	0.000138129	0.000394516	0.000159979	0.000175016	0.000261466	7.67e-05	0.00109852	0.00015525	0.000515055	8.1e-05	0.000173354	0.000160756	9.9e-05	0.000131857	0.000153041	0.00027986	0.000503275	8.83e-05	0.000235157
569	1.09	237.978	Unknown	0	0.0138889	retained	retained	FALSE	No record	No record	No record	No record	No record	-1	-1	-1	-1	-1	SEPTLIPPOS_90-05-2	237.97794:3926 238.98129:271 239.98465:0	0	1.81e-05	0.000288434	2.38e-05	2.62e-05	0.000172571	2.23e-05	2.56e-05	1.74e-05	4.48e-05	4.66e-06	0.000159048	1.49e-05	4.63e-05	0.000110202	4.52e-06	8.15e-05	0.000138368	0	1.62e-05	1.57e-05	1.06e-05	1.11e-05	1.1e-05	1.8e-05	0	0	2e-05	6.36e-06
570	6.19	237.98	Unknown	0	0.111111	retained	retained	TRUE	No record	No record	No record	No record	No record	-1	-1	-1	-1	-1	SEPTLIPPOS_11-06-2	237.98:10244 238.98335:3123 239.98671:2193	58.99778:20 64.03202:10 65.03901:20 68.98011:20 70.99949:61 76.0313:10 77.04148:20 88.9406:20 89.94587:20 91.03757:31 102.03436:31 102.97189:20 108.00388:92 109.00964:31 115.96002:20 116.04972:20 116.96545:51 117.05707:20 117.97062:41 122.00311:41 123.0093:31 127.04195:10 129.0546:61 134.01323:20 135.0119:123 136.01923:41 139.97237:31 146.01338:20 148.02621:31 160.02271:133 161.02425:92 162.0343:…	0	9.18e-06	1.4e-05	0	0.00158697	2.68e-05	5.88e-06	3.35e-06	8.51e-06	0.000305869	0.000100662	7.62e-06	0.000822766	9.26e-06	2.42e-05	1.41e-05	1.27e-05	1.04e-05	0	0	1.23e-05	3.71e-05	0.00128962	1.78e-05	2.76e-06	9.07e-05	1.08e-05	1.11e-05
571	1.09	238.042	Unknown	0	0.138889	dropped	dropped	TRUE	No record	No record	No record	No record	No record	-1	-1	-1	-1	-1	SEPTLIPPOS_53-02-1	238.04311:6914 239.04646:232 240.04982:1160	56.05169:20 67.04183:20 68.04882:20 82.06426:92 84.04795:41 88.94032:20 110.05953:20 116.97095:20 117.97153:31 150.43071:10 156.05899:20 164.03195:51 174.01436:10 192.0228:31 192.03453:31	2.87e-05	0.00127012	8.29e-05	3.01e-05	0.000408657	0.000117047	0.000102472	5.81e-05	9.83e-05	7.48e-05	0.000851262	8.8e-05	0.000115472	0.000430103	5.59e-05	5.83e-05	0.000814154	9.09e-05	6.74e-05	7.5e-05	5.28e-05	5.52e-05	8.82e-05	0.000109986	3.81e-05	0.00010419	4.41e-05	9.26e-05
572	19.3	238.084	Unknown	0	0.166667	retained	retained	FALSE	No record	No record	No record	No record	No record	-1	-1	-1	-1	-1	SEPTLIPPOS_36-30-2	238.08347:14772 239.08682:1146 240.09018:104	0	2.82e-05	0.00128343	0.000533583	0.000668985	0.00209771	0.00128709	0.00110043	0.000799205	0.00064213	0.000428027	0.000553712	0.00216471	0.00139892	0.000498879	0.000975123	0.000334182	0.000452013	0.00140271	0.000587227	0.0008209	0.00118782	0.000910608	0.000945365	0.00123535	0.00151459	0.00687102	0.000820777	0.00103276
573	19.8	238.085	Unknown	0	0.666667	dropped	dropped	TRUE	No record	No record	No record	No record	No record	-1	-1	-1	-1	-1	SEPTLIPPOS_28-32-1	238.08394:16904 239.08729:1617 240.09065:96	74.92303:15 88.93691:184 89.94215:31 90.91535:10 92.93324:46 113.93977:10 114.95457:41 115.9526:46 116.96715:430 117.96925:220 134.97426:10 196.03725:10	1.45e-05	0.000632222	0.000785975	0.00100148	0.00126965	0.00434276	0.00314887	0.00135421	0.00264881	0.00114524	0.000866931	0.00255053	0.00381245	0.00201926	0.000832055	0.000362531	0.00263959	0.00365974	0.00213768	0.00193045	0.00341613	0.00116556	0.0034332	0.00296176	0.00253233	0.00940024	0.00112376	0.00430359
574	1.16	238.172	Unknown	0	0.0138889	retained	retained	FALSE	No record	No record	No record	No record	No record	-1	-1	-1	-1	-1	SEPTLIPPOS_01-37-2	238.17227:4250 239.17562:400 240.17898:800	0	9.89e-05	0.000115299	4.16e-05	2.68e-05	0.000122535	9.28e-05	3.43e-05	4.39e-05	7.26e-05	1.81e-05	0.000119286	3.81e-05	6.1e-05	0.000176324	3.07e-05	7.38e-05	0.000311659	6.28e-05	4.13e-05	3.76e-05	7.98e-05	4.76e-05	6.73e-05	6e-05	4.54e-05	8.84e-05	2.58e-05	0.00011263
575	1.37	239.026	Unknown	0	0.0138889	retained	retained	TRUE	No record	No record	No record	No record	No record	-1	-1	-1	-1	-1	SEPTLIPPOS_11-06-2	239.0264:3537 240.02975:488 241.03311:906	53.04309:10 56.01676:15 72.04765:133 72.05724:26 88.93527:5 96.70593:5 105.03335:10 116.96392:15 123.07819:5 130.06203:5 143.06892:10 144.0804:15 145.08183:10 160.112:10 164.129:5	5.1e-05	0.00023668	0.000211631	0.000193384	0.000547951	0.000404189	0.00027933	0.000191496	0.000500816	0.000111712	0.000376483	0.000356906	0.000325683	0.000212252	0.000237192	6.01e-05	0.000231386	0.000571561	0.000258045	0.000395884	0.000583875	0.000233144	0.00073819	0.000587475	0.000217345	0.00106423	0.000160403	0.00057187
576	1.08	239.098	Unknown	0	0.0416667	dropped	dropped	FALSE	No record	No record	No record	No record	No record	-1	-1	-1	-1	-1	SEPTLIPPOS_03-02-2	239.09468:5683 240.09803:929 241.10139:465	0	1.86e-05	0.000705316	3.18e-05	2.43e-05	0.00012269	4.64e-05	3.26e-05	4.94e-05	7.85e-05	2.75e-05	0.000610538	2.91e-05	3.37e-05	3.63e-05	3.64e-05	1.1e-06	0.000103776	3.46e-05	3.24e-05	6.61e-05	4.96e-05	4.52e-05	5.06e-05	4e-05	4.14e-05	9.49e-05	4.61e-05	5.02e-05
577	1.1	239.145	Unknown	0	0.0138889	retained	retained	FALSE	No record	No record	No record	No record	No record	-1	-1	-1	-1	-1	SEPTLIPPOS_03-02-2	239.1449:4077 240.14825:32275 241.15161:11808	0	2.77e-05	0.000506009	6.45e-05	4.29e-05	0.000381547	0.000321933	0.000153707	3.88e-05	0.000214916	0.000210301	0.000287794	0.000132554	0.000122222	0.000119562	7.76e-05	4.04e-05	0.000138534	0.000106085	7.95e-05	4.38e-05	9.13e-05	5.94e-05	0.000113503	9.55e-05	9.49e-05	0.00034792	0.000137891	8.25e-05
578	1.22	239.966	Unknown	0	0.0277778	dropped	dropped	TRUE	No record	No record	No record	No record	No record	-1	-1	-1	-1	-1	SEPTLIPPOS_69-38-2	239.96497:3091 240.96832:235 241.97168:235	56.9683:6 70.06733:4 80.94633:12 84.96116:108 96.94411:4 98.96146:4 121.00306:6 124.94137:33 139.03397:4 148.01436:8 150.03914:4 154.94594:4 169.98724:2 198.94333:8 240.15863:4	9.27e-05	6.6e-05	4.16e-05	8.97e-05	3.19e-05	4.9e-05	7.69e-05	3.29e-05	1.96e-05	0.000267625	3.92e-05	2.99e-05	7.52e-05	2.42e-05	2.67e-05	0.000161524	2.35e-05	4.59e-05	3.92e-05	5.52e-05	4.31e-05	1.72e-05	3.04e-05	4.61e-05	2.27e-05	7.12e-05	2.02e-05	5.58e-05
579	1.14	240.148	Unknown	0	0.0555556	dropped	dropped	TRUE	No record	No record	No record	No record	No record	-1	-1	-1	-1	-1	SEPTLIPPOS_03-02-2	240.14793:18471 241.15128:6192 242.15464:2064	50.01823:5 51.02559:11 53.04062:3 54.03839:2 55.05697:5 56.05441:2 58.06646:2 60.08226:2 62.01456:4 63.02692:22 64.03278:2 65.03978:117 66.05005:16 67.04267:4 67.05307:3 68.05318:2 70.06496:2 71.06934:1 72.07847:1 77.04116:81 78.03307:13 78.06051:1 79.05643:89 80.05109:5 81.03544:2 81.07357:4 82.06417:2 83.07365:2 84.96143:9 86.0972:3 88.77267:2 89.04021:113 90.04739:6 90.77353:2 91.05618:316 91.…	2.67e-05	0.00229244	0.000117557	6.24e-05	0.000223537	0.000533907	9.79e-05	6.96e-05	0.000215897	4.07e-05	0.000720705	5.71e-05	8.24e-05	0.000132243	7.02e-05	4.87e-05	0.000116355	7.99e-05	8.08e-05	3.97e-05	9.95e-05	5.94e-05	9.09e-05	0.000105292	7.27e-05	0.000132563	6e-05	0.000244818
580	1.15	240.205	Unknown	0	0.0277778	dropped	dropped	TRUE	No record	No record	No record	No record	No record	-1	-1	-1	-1	-1	SEPTLIPPOS_24-05-1	240.20416:4866 241.20751:1463 242.21087:5864	50.01221:1 53.0416:2 55.05584:7 56.04903:5 57.04576:24 58.06634:3 60.08321:1 65.04185:3 67.05515:5 68.0506:4 69.04634:3 69.06863:2 70.0694:7 71.05001:2 71.0869:24 72.0518:2 74.07522:4 77.03831:6 78.03394:2 79.05603:8 80.05067:2 81.06933:4 82.06245:2 83.05003:3 84.05647:4 84.07977:5 86.09932:2 88.02361:1 91.05292:5 93.05599:3 93.07097:6 94.06091:2 95.08774:3 96.0565:3 97.06214:3 98.07023:65 98.099…	8.91e-06	4.89e-05	2.94e-05	8.98e-06	0.000241662	7.39e-05	2.73e-05	1.63e-05	2.24e-05	1.21e-05	1.86e-05	2.88e-05	3.21e-05	0.000489752	2.08e-05	0	0.000482964	1.73e-05	2.26e-05	1.98e-05	2.49e-05	1.36e-05	2.51e-05	2.59e-05	2.02e-05	6.6e-05	2e-05	3.09e-05
581	2.35	240.23	Unknown	0	0.0555556	retained	retained	TRUE	No record	No record	No record	No record	No record	-1	-1	-1	-1	-1	SEPTLIPPOS_25-20-2	240.2326:4490 241.23595:970 242.23931:194	53.68401:10 55.05584:51 57.07668:10 58.92897:10 60.04382:10 61.14594:10 68.05293:10 69.07332:41 69.6918:10 72.053:10 80.82929:10 83.09121:10 88.93847:10 95.06158:10 97.10526:10 98.60917:10 100.93562:10 105.07001:10 111.11598:10 120.04998:10 124.11754:10 129.06786:10 131.05763:10 133.08217:10 142.06981:10 149.03125:10 152.08136:10 154.0706:10 155.07797:10 156.08687:10 157.96896:10 164.05878:10 168…	1.77e-05	3.13e-05	0.000474509	0.000556448	1.8e-05	0.000267383	0.00023132	0.000539192	0.000292933	1.35e-05	2.04e-05	0.000105891	0.000456101	1.34e-05	0.000676186	1.41e-05	2.37e-05	6.93e-05	0.00066213	0.0001748	0.000798498	0.000600971	0.00031477	0.000205892	0.000357929	0.000191635	0.000101776	0.000987283
582	1.09	241.092	Unknown	0	0.0416667	dropped	dropped	TRUE	No record	No record	No record	No record	No record	-1	-1	-1	-1	-1	SEPTLIPPOS_70-25-1	241.09024:3936 242.09359:552 243.09695:92	58.0656:10 59.0746:7 60.08135:20 64.97614:3 84.08258:7 104.10722:116 182.15855:7 184.03041:3 241.1528:7	3.72e-05	6.6e-05	4.76e-05	0.000344349	5.39e-05	4.9e-05	7.69e-05	9.87e-05	3.63e-05	5.98e-05	7.18e-05	7.64e-05	3.42e-05	7.46e-05	0.00011325	6.31e-05	3.18e-05	6.28e-05	5.16e-05	7.54e-05	0.000351508	9.58e-05	7.55e-05	9.3e-05	0.00020179	0.000160006	4.16e-05	0.000445573
583	1.08	241.153	Unknown	0	0.277778	dropped	dropped	TRUE	No record	No record	No record	No record	No record	-1	-1	-1	-1	-1	SEPTLIPPOS_12-13-2	241.15242:9912 242.15577:3029 243.15913:756	58.0647:72 59.08021:41 59.89896:42 60.08374:282 77.04148:20 94.06313:41 98.92149:10 103.78855:22 103.8015:22 104.1095:1273 105.06807:20 107.65794:10 241.15378:20	1.86e-05	0.0013892	0.000205872	0.000280969	0.000204328	0.00212869	0.000163196	0.00027838	0.00109563	0.000163855	0.000293855	0.000845985	0.00046719	0.000176324	0.000663902	7.18e-05	0.00027806	0.000614428	0.000469476	7.5e-05	0.000695451	0.00103383	0.000718992	0.000477897	0.000459551	0.000312105	0.000854703	0.000962939
584	5.53	241.178	Unknown	0	0.833333	retained	retained	TRUE	No record	No record	No record	No record	No record	-1	-1	-1	-1	-1	SEPTLIPPOS_15-21-1	241.17435:3374 242.1777:1405 243.18106:0	55.05841:82 57.07292:20 59.05092:15 71.08396:20 77.03777:5 83.04821:41 91.05643:5 93.07181:10 101.06138:36 111.0426:36	0.000216334	0.000567289	0.000591198	0.000457635	0.00105805	0.00170698	0.00085667	0.000538932	0.000775553	0.000326675	0.000578591	0.000662819	0.000815474	0.000408063	0.00116132	0.000251767	0.000551817	0.000761324	0.000532	0.00104116	0.000919355	0.00124417	0.00132004	0.00131442	0.000710189	0.00185815	0.000823279	0.00120771
585	17.29	241.192	Unknown	0	0.0277778	retained	retained	TRUE	No record	No record	No record	No record	No record	-1	-1	-1	-1	-1	SEPTLIPPOS_19-43-1	241.19496:6896 242.19831:1922 243.20167:1374	53.049:10 55.05606:20 67.05426:20 77.03986:10 79.05634:41 81.06965:31 91.05597:82 95.08537:20 105.06609:41 111.08517:10 115.05522:51 116.06281:20 117.07173:72 119.08266:10 127.05561:61 128.06001:72 129.06836:112 130.07423:31 131.08723:61 141.07269:61 142.06868:20 142.0771:31 143.08337:82 144.09659:20 145.10147:61 153.06535:20 154.07471:20 155.08211:20 157.09435:20 159.11957:41 169.09863:20 171.10…	9.89e-06	4.9e-05	5.61e-05	7.06e-05	0.000152123	0.000151624	4.8e-05	6.74e-05	5.68e-05	0.000595298	0.000109678	7.6e-05	0.0001039	7.57e-05	6.25e-05	5.57e-05	4.7e-05	7.77e-05	7.21e-05	6.28e-05	9.08e-05	5.58e-05	9.35e-05	5.8e-05	2.99e-05	0.000141401	9.24e-05	8.06e-05
586	17.61	241.193	Unknown	0	0.0277778	retained	retained	TRUE	No record	No record	No record	No record	No record	-1	-1	-1	-1	-1	SEPTLIPPOS_19-43-1	241.19278:9604 242.19613:3728 243.19949:2610	53.04386:15 55.05711:41 57.07371:10 65.03983:26 67.05657:66 69.0689:26 77.03862:66 79.05509:92 81.06965:46 83.08639:10 91.05597:169 93.06725:36 95.08674:31 95.09913:10 97.10147:5 103.05302:20 104.06144:10 105.07187:61 107.08546:26 109.10195:15 115.05371:148 116.05977:31 117.07021:153 118.07275:5 119.0842:56 121.10138:15 127.05243:61 128.0632:276 129.06996:209 130.07262:36 131.08562:179 133.09735:…	8.28e-06	2.79e-05	9.39e-05	0.000146473	0.000145152	0.000203598	0.000126951	0.00012841	0.000101243	0.000829081	6.18e-05	0.000192546	0.000132105	4.73e-05	0.000106021	6.1e-05	0.000114369	0.00011258	0.000132928	0.000114054	0.000102875	0.000112936	0.000139241	0.000108557	0.00012779	0.000142331	0.000122569	0.0001164
587	3.46	241.212	Unknown	0	0.0138889	retained	retained	FALSE	No record	No record	No record	No record	No record	-1	-1	-1	-1	-1	SEPTLIPPOS_01-37-2	241.21225:4263 242.2156:512 243.21896:512	0	9.92e-05	0.000516923	0.000402292	0.000288954	0.000673091	0.000524887	0.000553347	0.000348175	0.000342982	7.34e-05	0.000240937	0.000405662	0.000382093	0.000231676	0.000424988	0.000186064	0.000395408	0.000555107	0.000292498	0.000429769	0.00050487	0.000443546	0.000839668	0.00061441	0.000539802	0.00142982	0.000267808	0.000543359
588	1.16	241.969	Unknown	0	0.0138889	retained	retained	FALSE	No record	No record	No record	No record	No record	-1	-1	-1	-1	-1	SEPTLIPPOS_01-37-2	241.96922:3314 242.97257:400 243.97593:400	0	7.71e-05	5.77e-05	3.19e-05	1.16e-05	0.000326863	7.9e-05	4.17e-05	1.55e-05	2.24e-05	6.2e-05	3.16e-05	1.9e-05	2.19e-05	0.000264485	1.55e-05	4.07e-05	0.000232875	1.73e-05	3.24e-05	3.55e-05	2.81e-05	3.71e-06	2.28e-05	0	8.72e-06	0	5.16e-06	5.23e-05
589	1.45	242.029	Unknown	0	0.0277778	dropped	dropped	TRUE	No record	No record	No record	No record	No record	-1	-1	-1	-1	-1	SEPTLIPPOS_68-39-1	242.02924:8075 243.03259:1727 244.03595:1410	51.02894:72 63.02481:92 64.01935:41 65.04102:72 68.98214:61 69.98701:20 77.03857:41 78.03544:153 81.98853:31 90.03362:204 91.04098:20 92.97584:20 93.98169:10 94.9957:61 96.00685:92 101.94374:10 106.99459:61 108.00005:41 109.00874:102 110.00582:153 113.95517:10 120.9922:10 122.00668:174 123.9996:31 126.96121:31 132.99092:31 134.00539:401 136.02118:184 138.00392:41 138.96573:41 145.08714:10 150.066…	8.91e-06	1.54e-05	1.02e-05	8.98e-06	4.34e-05	1.22e-05	1.37e-05	1.09e-05	1.28e-05	0.000140719	2.37e-05	2.06e-05	1.71e-05	4.54e-05	1.33e-05	1.79e-05	3.67e-05	8.88e-06	8.09e-06	1.16e-05	1.44e-05	1.14e-05	3.04e-05	1.8e-05	0	4.74e-05	1.66e-05	1.86e-05
590	1.03	242.113	Unknown	0	0.666667	dropped	dropped	TRUE	No record	No record	No record	No record	No record	-1	-1	-1	-1	-1	SEPTLIPPOS_16-16-1	242.11441:6880 243.11776:274 244.12112:0	58.06765:102 59.07559:41 60.08454:51 61.08549:20 64.97837:10 80.97689:51 90.99268:31 98.98418:20 104.10609:72 105.1095:72 109.00466:51 150.06586:307 168.07957:92 212.03316:10	5.15e-05	0.000159607	0.000653788	0.000759813	0.00156722	0.00199314	0.000635134	0.000660095	0.00112523	9.17e-05	0.000548964	0.00101226	0.00125706	0.00105263	0.000950472	5.83e-05	0.00136548	0.000954253	0.000555189	0.00080871	0.00103785	0.00147523	0.00082341	0.00131322	0.00160186	0.00363084	0.000623928	0.00111975
591	1.19	242.219	Unknown	0	0.0277778	dropped	dropped	TRUE	No record	No record	No record	No record	No record	-1	-1	-1	-1	-1	SEPTLIPPOS_90-05-2	242.21902:3273 243.22237:641 244.22573:160	55.05701:5 56.05654:5 57.03627:3 57.04906:6 57.07359:2 58.06751:38 59.07652:24 60.08547:6 62.96629:4 64.98042:5 65.04302:2 67.05748:9 69.07098:4 70.06703:4 71.06307:2 71.07378:3 72.08173:5 74.07274:2 77.03947:4 79.05593:3 80.97518:24 81.06667:2 82.06487:2 83.04475:1 84.0835:3 86.09784:6 88.03931:2 90.99613:12 92.05217:2 93.05711:4 95.08747:3 96.05621:2 98.07272:25 98.10349:2 99.08041:3 100.11018:…	6.68e-06	5.47e-05	1.77e-05	1.07e-05	0.000621505	7.9e-05	4.55e-05	4.47e-06	2.16e-05	6.82e-06	2.96e-05	1.9e-05	3.74e-05	0.00033667	1.42e-05	1.11e-05	0.0006642	3.46e-05	6.42e-06	3.02e-05	2.49e-05	1.62e-05	6.08e-05	4.63e-05	2.12e-05	0.00010326	2.25e-05	1.56e-05
592	1.16	242.284	Unknown	0	0.0277778	dropped	dropped	TRUE	No record	No record	No record	No record	No record	-1	-1	-1	-1	-1	SEPTLIPPOS_48-16-2	242.28339:4288 243.28674:1712 244.2901:90	55.05551:5 57.07101:26 58.06814:179 59.07283:18 60.08175:13 62.96361:5 64.98455:5 68.04669:3 72.08013:15 74.09908:15 75.02544:3 77.03909:5 80.97481:43 86.09879:10 90.9931:15 98.0948:8 98.98599:5 100.11413:143 104.10935:10 106.06866:10 108.96377:8 109.00504:28 110.09244:5 128.14339:23 130.15825:41 132.08174:5 136.03853:5 142.15811:284 142.99582:5 143.43672:5 149.60298:8 150.07124:151 165.02284:5 1…	0	7.6e-05	0	1.71e-05	1.8e-05	1.98e-05	2.92e-05	1.72e-05	0.00151418	4.06e-06	1.18e-05	8.38e-06	3.06e-05	1.78e-05	1.02e-05	1.2e-05	2.35e-05	8.88e-06	0	3.49e-05	1.06e-05	6.81e-06	6.12e-06	1e-05	1.25e-05	1.95e-05	1.86e-05	1.04e-05
593	1.11	242.923	Unknown	0	0.166667	dropped	dropped	FALSE	No record	No record	No record	No record	No record	-1	-1	-1	-1	-1	SEPTLIPPOS_94-36-1	242.92467:5244 243.92802:272 244.93138:544	0	8.45e-05	4.89e-05	0.000668861	0.000385521	0.000228804	0.00065031	0.000597217	0.000525776	0.000569183	0.000205294	7.18e-05	0.000653058	0.000522154	0.000286526	0.000555556	0.000141599	0.000435959	0.000591263	0.00042682	0.000553328	0.000746743	0.000479893	0.000595784	0.00056911	0.000822714	0.00105027	0.000687733	0.000629363
594	1.17	243.016	Unknown	0	0.0277778	dropped	dropped	FALSE	No record	No record	No record	No record	No record	-1	-1	-1	-1	-1	SEPTLIPPOS_01-37-2	243.01556:6520 244.01891:1201 245.02227:400	0	0.000151683	0.000265846	0.000138823	0.00013512	3.59e-05	0.000177611	0.000384079	0.000230147	0.000145403	7.95e-05	0.000211522	0.000171406	0.000143195	6.61e-05	0.000117015	0.000189067	9.04e-05	8.68e-05	0.000161522	0.000300012	0.000124422	0.000128871	0.000101267	7.18e-05	7.25e-05	0.000413969	9.01e-05	0.000211123
595	1.07	243.076	Unknown	0	0.0416667	dropped	dropped	TRUE	No record	No record	No record	No record	No record	-1	-1	-1	-1	-1	SEPTLIPPOS_03-02-2	243.07498:21318 244.07833:6970 245.08169:930	68.04968:20 80.04983:10 82.06544:20 84.08283:31 94.06426:41 95.05809:10 104.11076:20 107.04495:10 108.96233:31 110.08212:41 111.08709:20 118.08401:10 133.05896:20 139.02875:31 139.1203:41 140.03923:20 141.05002:20 163.12164:204 168.10815:20 174.01971:31 178.05768:10 243.0787:72 243.14473:20	4.65e-05	0.00264583	2.94e-05	2.32e-05	5.64e-05	6.96e-05	2.64e-05	3.61e-05	6.61e-05	2.72e-05	0.00107358	2.72e-05	5.71e-05	0.000132243	4.16e-05	0.000175076	0.000103776	2.62e-05	4.85e-05	1.88e-05	4.39e-05	4.08e-05	2.51e-05	8.57e-06	5.44e-05	5.16e-05	3.94e-05	5.37e-05
596	1.04	243.132	Unknown	0	0.0138889	retained	retained	TRUE	No record	No record	No record	No record	No record	-1	-1	-1	-1	-1	SEPTLIPPOS_86-29-1	243.13161:3288 244.13496:960 245.13832:365	58.06644:51 59.07544:31 60.08219:102 64.98498:10 80.94851:10 92.00072:10 94.06202:10 104.10531:260 106.95029:20 138.98172:10 151.07765:31 169.0748:20	1.81e-05	8.41e-05	9.36e-05	0.000217214	0.000126408	0.000445853	7.69e-05	0.000297067	0.000120543	3.25e-05	0.000119286	0.000360334	0.000204667	0.000110202	0.000245776	2.02e-05	0.000103942	0.00025677	0.00049461	7.79e-05	0.000540782	0.000681022	0.000250002	0.000202423	0.000171986	0.000452575	0.000307362	0.000575169
597	1.05	243.183	Unknown	0	0.152778	dropped	dropped	TRUE	No record	No record	No record	No record	No record	-1	-1	-1	-1	-1	SEPTLIPPOS_12-13-2	243.18217:12577 244.18552:5077 245.18888:12434	58.06685:82 59.07262:31 60.08374:371 80.97349:20 86.09747:10 93.05956:10 103.78855:22 104.10662:1296 104.14983:22 105.10714:31 106.08337:20 106.94729:31 110.00378:10 138.05505:20 150.06837:31 151.07129:31 198.0766:10 243.18353:20	9.56e-06	0.000601443	0.00014414	0.000152087	6.38e-05	0.00270106	5.12e-05	0.000130645	0.00168925	6.91e-06	7.18e-05	0.000635536	0.000438021	4.22e-05	0.000490555	2.04e-05	4.7e-05	0.000332545	0.000109076	3.02e-05	0.000197723	0.000764245	0.000530172	0.000316285	0.000210803	0.000104655	0.0005303	0.000367345
598	17.86	243.209	Unknown	0	0.0555556	retained	retained	TRUE	No record	No record	No record	No record	No record	-1	-1	-1	-1	-1	SEPTLIPPOS_19-43-1	243.21169:17036 244.21504:8878 245.2184:1614	51.03181:61 53.03872:31 55.05606:102 57.07158:20 65.03983:133 67.05541:290 69.07243:61 70.62971:21 74.02692:10 77.0411:369 78.04671:31 78.81555:21 79.05509:463 81.07219:204 83.08511:20 89.04135:20 90.82444:31 91.05597:944 91.6834:20 93.07133:143 95.08674:143 102.0481:20 103.05446:82 104.06144:41 105.07187:371 105.47886:11 107.08546:51 109.10342:61 110.90671:10 115.05522:341 116.05977:143 117.0671…	8.37e-06	0.000221414	0.000351341	0.000594251	0.000484563	0.00110024	0.000540253	0.000652109	0.000591591	0.0014707	0.00015624	0.000564498	0.000916059	0.000151465	0.00041053	4.4e-05	0.000340127	0.000499467	0.000383999	0.000305384	0.000469804	0.000562671	0.00050148	0.000596657	0.000742609	0.000517694	0.000674132	0.000577289
599	17.54	243.209	Unknown	0	0.0138889	retained	retained	TRUE	No record	No record	No record	No record	No record	-1	-1	-1	-1	-1	SEPTLIPPOS_19-43-1	243.20949:12945 244.21284:9328 245.2162:1668	55.05711:31 67.0531:31 77.04234:41 79.0576:51 81.07092:20 91.05463:123 93.07133:31 96.94296:20 105.06319:20 105.07043:41 107.08985:20 115.05371:72 116.06281:31 117.07327:41 119.0842:31 127.05083:31 128.06639:51 129.06355:41 130.07423:10 131.08562:82 141.07269:20 142.08383:31 143.08505:31 145.09637:41 157.10143:31 159.11244:20 161.13268:20 173.12582:20 185.63596:10 243.21303:41	1.25e-05	4.82e-05	0.000132916	0.000127758	0.000101467	0.000135947	0.000148204	0.000199642	0.000142623	0.00111759	9.16e-05	0.000123413	0.000186828	9.49e-05	0.00018644	3.62e-05	6.7e-05	0.000159561	0.000102939	0.000108269	0.000121465	0.000198335	9.26e-05	0.000113047	0.000250783	0.000148843	0.000123039	0.000150567
600	1.07	244.03	Unknown	0	0.111111	dropped	dropped	TRUE	No record	No record	No record	No record	No record	-1	-1	-1	-1	-1	SEPTLIPPOS_03-02-2	244.03108:18530 245.03443:2788 246.03779:465	58.07184:20 60.08007:20 62.98322:10 65.03864:20 67.04498:61 68.05201:51 70.01652:20 70.06613:20 72.00299:10 74.0051:10 80.05109:41 81.06086:31 82.06417:112 93.04842:10 96.08343:20 96.91822:20 97.07393:20 98.00661:20 99.01538:31 99.06736:41 100.02225:20 107.05956:20 109.07288:20 110.0836:10 111.09453:20 112.02042:20 114.09321:112 123.95354:31 124.93774:61 125.01823:41 126.02408:82 136.01595:10 137…	0.000169216	0.00229983	0.000254755	0.000110042	0.00012269	0.000417934	0.000238911	0.000182712	0.00026889	2.34e-05	0.00176686	0.000326624	0.000274818	0.000343495	0.000337942	0.000186869	0.000203414	0.000409186	0.000383859	0.000159924	0.000439385	0.000411986	0.000287555	0.000316081	0.000156867	0.000298151	0.000316117	0.000550428
601	1.07	244.118	Unknown	0	0.0833333	dropped	dropped	TRUE	No record	No record	No record	No record	No record	-1	-1	-1	-1	-1	SEPTLIPPOS_49-11-1	244.15462:9381 245.15797:740 246.16133:296	56.05397:20 57.90368:21 58.06814:270 58.08643:20 60.08175:82 61.08157:20 61.08818:31 79.05053:10 95.98813:10 97.07545:20 99.01267:21 104.10935:219 105.10699:112 134.0226:10 158.03186:10 244.14703:20	9.56e-06	0.00066726	8.82e-05	2.99e-05	0.000163587	0.000109101	2.73e-05	2.56e-05	5.89e-05	2.73e-05	0.000539707	5.22e-05	0.000101249	4.41e-05	8.07e-05	6.66e-05	0.000103776	6.43e-05	5.08e-05	5.33e-05	0.000109846	0.000110925	5.25e-05	7.22e-05	4.83e-05	4.93e-05	3.46e-05	5.04e-05
602	1.05	244.157	Unknown	0	0.208333	dropped	dropped	TRUE	No record	No record	No record	No record	No record	-1	-1	-1	-1	-1	SEPTLIPPOS_12-13-2	244.15393:15454 245.15728:8144 246.16064:1366	56.05586:10 58.06147:43 58.069:520 59.07587:20 60.08155:123 61.08909:31 82.06446:20 98.98609:21 104.10806:341 105.11148:174 112.05193:20 187.10927:20 244.15968:41	9.56e-06	8.54e-05	7.81e-05	9.05e-05	0.00041981	0.00331904	2.92e-05	9.84e-05	0.000807549	2.85e-05	0.000105835	0.00112157	0.000332674	0.000646947	0.00665613	3.69e-05	0.000739601	0.000303317	0.000257208	2.46e-05	0.000432625	0.00123125	0.000205276	0.000415456	6.72e-05	0.000243265	0.000146333	0.000450521
603	1.58	244.261	Unknown	0	0.430556	retained	retained	TRUE	No record	No record	No record	No record	No record	-1	-1	-1	-1	-1	SEPTLIPPOS_06-21-2	244.26144:5055 245.26479:530 246.26815:25	52.94895:10 55.0316:10 57.07228:20 57.50607:10 62.06099:31 65.0395:10 67.05509:10 69.04513:10 70.06701:10 71.09045:41 75.14822:10 79.05733:10 81.03507:10 82.06507:10 93.05616:10 95.06178:10 97.06791:10 106.05798:10 107.06782:10 108.07363:10 109.96019:10 111.02557:10 114.09567:10 115.5842:10 117.06557:10 118.0727:10 119.08415:10 121.08736:10 123.05091:10 126.13125:10 128.05682:10 129.06517:10 130.…	0.000163341	0.000626955	0.000746571	0.00030168	0.000467368	0.000519732	0.00056701	0.000524978	0.000537197	0.000599738	0.000468719	0.000470034	0.00091517	0.000392602	0.000585827	0.000127461	0.000256213	0.00115431	0.000973309	0.000574196	0.000707241	0.00122315	0.000673422	0.000347914	0.000498804	0.00297273	0.000540462	0.00068073
604	1.16	244.91	Unknown	0	0.0138889	retained	retained	FALSE	No record	No record	No record	No record	No record	-1	-1	-1	-1	-1	SEPTLIPPOS_01-37-2	244.90953:3285 245.91288:397 246.91624:0	0	7.64e-05	0	5.88e-05	1.66e-05	1.39e-05	4.47e-05	8.79e-05	3.45e-05	1.96e-05	1.36e-05	0	1.79e-05	1.42e-05	4.41e-05	2.08e-05	2.02e-05	6.02e-05	4.55e-05	3.15e-05	3.76e-05	4.99e-05	4.04e-05	6.16e-05	7.16e-05	4.83e-05	4.42e-05	4.42e-05	6.08e-05
605	1.28	244.988	Unknown	0	0.0277778	dropped	dropped	FALSE	No record	No record	No record	No record	No record	-1	-1	-1	-1	-1	SEPTLIPPOS_57-04-1	244.98779:3776 245.99114:113 246.9945:0	0	2.4e-05	0.000303948	4.11e-05	4.98e-05	0.000255449	3.54e-05	4.52e-05	3.61e-05	2.78e-05	1.38e-05	0.000223643	3.47e-05	3.74e-05	0.000268914	3.51e-05	5.4e-05	0.00050746	2.6e-05	3.01e-05	3.76e-05	4.31e-05	2.13e-05	6.05e-05	8.96e-05	2.12e-05	3.3e-05	2e-05	3.72e-05
606	1.08	245.014	Unknown	0	0.0833333	dropped	dropped	FALSE	No record	No record	No record	No record	No record	-1	-1	-1	-1	-1	SEPTLIPPOS_03-02-2	245.01337:6539 246.01672:465 247.02008:0	0	9.5e-05	0.000811516	7.13e-05	3.42e-05	9.57e-05	7.9e-05	0.000158072	5.41e-05	5.56e-05	3.01e-05	0.000403237	5.37e-05	6.41e-05	6.61e-05	6.23e-05	9.11e-05	4.7e-05	3.49e-05	5.47e-05	9.03e-05	4.99e-05	5.43e-05	2.53e-05	2.59e-05	4.48e-05	0.000132098	3.94e-05	5.37e-05
607	1.02	245.049	Unknown	0	0.0277778	dropped	dropped	TRUE	No record	No record	No record	No record	No record	-1	-1	-1	-1	-1	SEPTLIPPOS_32-20-1	245.05809:9409 246.06144:2569 247.0648:1248	58.06719:133 59.06861:72 60.05015:20 60.08297:31 61.0839:10 66.04842:10 70.06914:41 71.06401:61 72.08748:20 78.03488:10 92.05206:20 93.05972:51 94.06602:31 104.10527:92 106.0631:20 107.07587:72 115.09067:20 119.06171:20 120.07736:51 121.08956:20 135.08725:31 137.07478:20 138.05325:51 148.06206:31 158.07483:20 161.07051:10 245.05722:31	2.87e-05	0.000115299	2.78e-05	2.62e-05	0.000114325	7.9e-05	4.52e-05	3.48e-05	1.82e-05	9.76e-06	0.000107757	0.00010951	8.61e-05	9.57e-05	0.000480408	1.94e-05	0.000116355	4.59e-05	6.64e-05	1.98e-05	0.000153574	0.00145566	4.56e-05	2.63e-05	4.04e-05	4.98e-05	3.99e-05	0.000237513
608	1.05	245.105	Unknown	0	0.0972222	dropped	dropped	TRUE	No record	No record	No record	No record	No record	-1	-1	-1	-1	-1	SEPTLIPPOS_19-43-1	245.11302:25341 246.11637:20606 247.11973:6513	53.04386:15 54.03749:15 55.01941:10 55.06025:10 56.05453:26 57.06198:5 58.06657:10 65.04211:41 66.04665:10 67.04385:15 68.05087:36 69.03371:10 70.03306:20 70.06614:15 71.04077:15 77.0411:20 78.05046:15 80.05099:51 80.95022:41 81.05821:26 82.06661:51 84.04387:20 84.07234:20 84.9795:10 91.03712:5 92.05141:51 93.03185:10 94.04075:15 94.06676:56 95.06747:15 96.04719:51 98.06084:10 100.03748:10 104.05…	0.000108776	0.000224145	0.000530038	0.000515151	4.65e-05	0.00102185	0.000717681	0.000401839	0.000246482	0.0021877	0.000646059	0.000411756	0.000274818	6.61e-05	0.000313997	6.11e-05	4.7e-05	0.000293575	0.000466486	0.000962228	0.000496843	0.000434264	0.000318146	0.000430148	0.000359092	0.000397224	0.000139767	0.000897508
609	1.39	245.165	Unknown	0	0.0277778	dropped	dropped	TRUE	No record	No record	No record	No record	No record	-1	-1	-1	-1	-1	SEPTLIPPOS_16-16-1	245.17934:5129 246.18269:685 247.18605:9450	58.06657:61 60.0736:31 60.08454:248 70.06614:10 80.95022:31 90.05522:21 94.07086:10 98.05943:21 100.11514:21 104.10609:820 105.11673:20 110.96024:20 112.04986:20 116.10387:20 132.09605:10 158.07605:20 160.05399:10	1.23e-05	9.08e-05	5.05e-05	6.13e-05	6.91e-05	0.000188135	6.03e-05	7.46e-05	0.000838952	3.61e-05	5.91e-05	3.98e-05	7.88e-05	3.88e-05	8.31e-05	3.32e-05	0.000150781	4.5e-05	7.27e-05	5.97e-05	0.000102875	8.12e-05	7.87e-05	6.49e-05	8.97e-05	8.84e-05	5.63e-05	9.78e-05
[truncated: 9,733 more rows]
[truncated: 44 more columns]

## Sheet: POS_mode_peaks
Alignment ID	SEPTLIPPOS_01-370	SEPTLIPPOS_03-020	SEPTLIPPOS_06010	SEPTLIPPOS_0808-1	SEPTLIPPOS_11-060	SEPTLIPPOS_12-130	SEPTLIPPOS_13-080	SEPTLIPPOS_1501-1	SEPTLIPPOS_16-16-1	SEPTLIPPOS_19-43-1	SEPTLIPPOS_20-03-1	SEPTLIPPOS_21-310	SEPTLIPPOS_23070	SEPTLIPPOS_24-05-1	SEPTLIPPOS_25000	SEPTLIPPOS_26-360	SEPTLIPPOS_27-040	SEPTLIPPOS_28-32-1	SEPTLIPPOS_29-190	SEPTLIPPOS_30-08-1	SEPTLIPPOS_3103-1	SEPTLIPPOS_3200-1	SEPTLIPPOS_33-09-1	SEPTLIPPOS_34-10-1	SEPTLIPPOS_35-33-1	SEPTLIPPOS_36-300	SEPTLIPPOS_37-120	SEPTLIPPOS_38030	SEPTLIPPOS_4006-1	SEPTLIPPOS_42-17-1	SEPTLIPPOS_43-12-1	SEPTLIPPOS_44-38-1	SEPTLIPPOS_45-030	SEPTLIPPOS_46-320	SEPTLIPPOS_47-090	SEPTLIPPOS_48-160	SEPTLIPPOS_49-11-1	SEPTLIPPOS_50-13-1	SEPTLIPPOS_51-100	SEPTLIPPOS_53-02-1	SEPTLIPPOS_54-070	SEPTLIPPOS_55-06-1	SEPTLIPPOS_56-14-1	SEPTLIPPOS_57-04-1	SEPTLIPPOS_58-01-1	SEPTLIPPOS_61-430	SEPTLIPPOS_62-19-1	SEPTLIPPOS_63060	SEPTLIPPOS_64-31-1
[truncated: 10,343 more rows]
[truncated: 23 more columns]

[truncated: 2 more sheets: NEG_mode_norm_areas, NEG_mode_norm_peaks]
